# Supplementary material for: Sir2 and Reb1 antagonistically regulate nucleosome occupancy in subtelomeric X-elements and repress TERRAs by distinct mechanisms
Source: PLoS Genet. 2022 Sep 22;18(9):e1010419. doi: 10.1371/journal.pgen.1010419 (PMC9531808; doi:10.1371/journal.pgen.1010419)
Supplement: S1 Table — (XLSX) [file pgen.1010419.s001.xlsx]

## Sheet: nucleosomes sir2 wt sorted by F
chr	start	end	center	control_smt_loca	treat_smt_loca	diff_smt_loca	treat2control_dis	control_smt_val	treat_smt_val	smt_log2FC	smt_diff_log10pval	smt_diff_FDR	control_point_val	treat_point_val	point_log2FC	point_diff_log10Pval	point_diff_FDR	control_fuzziness_score	treat_fuzziness_score	fuzziness_log2FC	fuzziness_diff_log10pval	fuzziness_diff_FDR		comment
XII	459831	460031	459931	459932	459931	459931	1	2652312.24642	1381133.3251	-0.944372120382	-199573.751591	0	2.65779e+06	1.38113e+06	-0.944372	-201127	0	44.814	41.449	-0.112612	-224624	0		RDN
XII	460406	460606	460506	460510	460502	460506	8	1073295.97109	563858.569485	-0.966929173409	-78796.3988652	0	1.10448e+06	556066	-0.990043	-91000.9	0	52.8482	59.9855	0.182759	-449950	0		RDN
XII	460176	460376	460276	460276	460277	460276	1	1610790.44998	254798.569243	-2.65381243276	-701092.820972	0	1.61079e+06	255313	-2.65743	-699906	0	53.6332	66.3702	0.307407	-1020946	0		RDN
XII	459951	460151	460051	460051	460051	460051	0	1183408.42603	148318.613764	-2.99617650209	-617832.313138	0	1.18341e+06	148319	-2.99618	-617832	0	53.552	63.5601	0.247183	-410717	0		RDN
XV	722036	722236	722136	722136	722136	722136	0	53.1857622498	47946.520596	9.81617031951	-120884.477	0	53.1858	47946.5	9.81617	-120884	0	73.8257	40.7323	-0.857949	-32126	0.000824334		HIS3
VIII	526651	526851	526751	526751	526751	526751	0	0.0	19577.3561638	14.256898328	-75524.6021322	0	0	19577.4	14.2569	-75524.6	0	75.1571	58.374	-0.364584	-21879.8	0.0017311		flo5 deletion in wt
XII	459625	459825	459725	459720	459730	459725	10	1225770.41643	435374.781834	-1.45580911334	-207779.075505	0	1.21439e+06	435786	-1.47855	-202369	0	31.0226	31.48	0.0211148	-2592.88	0.077982		RDN
IV	376806	377006	376906	376906	376906	376906	0	33580.6188458	0.0	-15.035341197	-137409.803435	0	33580.6	0	-15.0353	-137410	0	37.4419	58.1679	0.635568	-24.6753	0.763828		SIR2 deletion
IV	378159	378359	378259	378259	378259	378259	0	31416.3249289	0.0	-14.9392268041	-127646.275974	0	31416.3	0	-14.9392	-127646	0	39.9679	58.1679	0.541379	-17.4166	0.795812		SIR2 deletion
IV	378006	378206	378106	378106	378106	378106	0	26846.5417629	0.0	-14.712448639	-107246.108406	0	26846.5	0	-14.7124	-107246	0	43.8599	58.1679	0.407321	-9.725	0.837689		SIR2 deletion
XIV	6779	6979	6879	6867	6891	6879	24	27321.1670324	1325.76070299	-4.09608202457	-24614.9740322	8.24334e-05	26492.9	1317.83	-4.32937	-23596.7	8.24334e-05	35.1938	70.5249	1.00281	-112264	0		TEL14L-STR
XV	742220	742420	742320	742320	742320	742320	0	1529.49691992	58308.9271548	5.25258767165	-67541.1775423	8.24334e-05	1529.5	58308.9	5.25259	-67541.2	8.24334e-05	67.7838	27.8083	-1.28542	-265313	0		STE4
XII	11431	11631	11531	11533	11530	11531	3	31864.4161687	1683.52103393	-4.24604006557	-27589.6215604	8.24334e-05	32022.2	1683.52	-4.24952	-27791.6	8.24334e-05	35.3428	68.0477	0.945131	-79993	0.000164867		TEL12L-STR
XV	182	382	282	286	278	282	8	32780.9868681	1764.39379323	-4.22028863584	-28132.2554326	8.24334e-05	32834.2	1738.26	-4.23948	-28402.3	8.24334e-05	40.3262	64.9165	0.686867	-41475.1	0.000494601		TEL15L-STR
IX	439547	439747	439647	439649	439645	439647	4	29025.8254939	1396.70053047	-4.37185968762	-26250.4494431	8.24334e-05	29204.1	1396.7	-4.38608	-26486.6	8.24334e-05	36.2449	60.8899	0.748424	-37653.2	0.000494601		TEL9R-STR
VIII	556583	556783	556683	556685	556682	556683	3	31310.522647	1129.36419368	-4.79661422841	-32072.3941078	8.24334e-05	31389.4	1196.62	-4.71324	-31427	8.24334e-05	32.7698	58.7687	0.842684	-35244.4	0.000659467		TEL8R-STR
III	434	634	534	540	529	534	11	37983.4364721	2708.40755942	-3.7801791899	-28246.0052758	8.24334e-05	37649.1	2608.37	-3.8514	-28435.5	8.24334e-05	35.6892	54.1269	0.600857	-31555.9	0.000824334		TEL3L-STR
XV	722208	722408	722308	722308	722308	722308	0	1636.04841754	34643.5215817	4.40429824087	-31599.5962397	8.24334e-05	1636.05	34643.5	4.4043	-31599.6	8.24334e-05	71.3933	54.2949	-0.394974	-25302.7	0.00156624		HIS3
XV	742419	742619	742519	742533	742505	742519	28	1090.63895399	28486.8372774	4.78163912112	-28469.623227	8.24334e-05	1035.68	27758.4	4.74427	-28041.6	8.24334e-05	51.8936	30.1688	-0.782498	-24419	0.00156624		STE4
XI	139	339	239	236	243	239	7	30553.7472393	2655.14556898	-3.5174178953	-20303.4585267	8.24334e-05	30629.1	2727.77	-3.48911	-20056.7	8.24334e-05	38.5787	54.6137	0.501459	-20210.1	0.00206084		TEL11L-STR
IV	378346	378546	378446	378446	378446	378446	0	24808.8115376	19.9207501159	-10.2823649363	-66028.2220191	8.24334e-05	24808.8	19.9208	-10.2824	-66028.2	8.24334e-05	37.102	72.8034	0.97251	-14085.2	0.00486357		SIR2 deletion
IV	376979	377179	377079	377079	377079	377079	0	14046.5236628	0.0	-13.7779255054	-52163.4791428	8.24334e-05	14046.5	0	-13.7779	-52163.5	8.24334e-05	48.0958	58.1679	0.274313	-4.66952	0.878493		SIR2 deletion
IV	377513	377713	377613	377613	377613	377613	0	12056.209416	0.0	-13.5574887614	-43974.0871715	8.24334e-05	12056.2	0	-13.5575	-43974.1	8.24334e-05	49.7434	58.1679	0.225718	-3.36748	0.893414		SIR2 deletion
IV	377847	378047	377947	377947	377947	377947	0	17199.5837544	0.0	-14.0700860304	-65384.1753236	8.24334e-05	17199.6	0	-14.0701	-65384.2	8.24334e-05	53.5622	58.1679	0.119007	-1.37793	0.927129		SIR2 deletion
IV	377203	377403	377303	377303	377303	377303	0	12386.2382993	0.0	-13.596450487	-45322.8456344	8.24334e-05	12386.2	0	-13.5965	-45322.8	8.24334e-05	55.5243	58.1679	0.0671032	-0.785006	0.943368		SIR2 deletion
IV	377338	377538	377438	377438	377438	377438	0	7616.84331579	0.0	-12.8949775033	-26262.3015452	8.24334e-05	7616.84	0	-12.895	-26262.3	8.24334e-05	59.286	58.1679	-0.0274686	-0.43762	0.954002		SIR2 deletion
X	745375	745575	745475	745477	745473	745475	4	21707.8750564	1395.39078009	-3.97273817377	-17055.1698581	0.000164867	21987.3	1275.87	-4.10712	-18192.9	8.24334e-05	38.3959	60.9678	0.667094	-26869.2	0.00140137		TEL10R-STR
XII	1064751	1064951	1064851	1064856	1064846	1064851	10	27016.74299	2629.5377301	-3.34545534255	-16745.8883653	0.000164867	26992.8	2542.8	-3.40808	-17077.2	0.000164867	36.4056	68.3208	0.908164	-116294	0		TEL12R-STR
VII	584099	584299	584199	584209	584189	584199	20	4528.1239326	33802.5282675	2.96927571441	-16799.9516807	0.000164867	4424.41	33495.4	2.92041	-16824.6	0.000164867	57.5384	33.8157	-0.766831	-82893.1	0.000164867		RME1
IV	1525089	1525289	1525189	1525189	1525189	1525181	0	22891.0187409	1905.58537788	-3.58647551671	-15603.7268371	0.000164867	22839.6	1751.59	-3.7048	-16316.6	0.000164867	33.6393	66.2875	0.97859	-80255.4	0.000164867		TEL4R-STR
VIII	526490	526690	526590	526590	526590	526590	0	51.4169613879	8542.22379171	7.37622353133	-15284.2802851	0.000164867	51.417	8542.22	7.37622	-15284.3	0.000164867	76.5013	63.0275	-0.279503	-5464.42	0.0246476		flo5 deletion in wt
I	146	346	246	238	255	246	17	24660.6164766	2501.21006066	-3.18088650078	-14888.2683559	0.000164867	23570.9	2340.59	-3.33206	-14425.2	0.000329734	44.0196	70.5323	0.68014	-69684.2	0.000164867		TEL1L-STR
XII	460283	460483	460383	460377	460390	460383	13	1191382.3074	926009.919561	-0.204861536766	-15132.6243429	0.000164867	1.1468e+06	916872	-0.322824	-11591.4	0.000412167	57.804	48.0789	-0.265766	-989787	0		RDN
VI	82165	82365	82265	82265	82265	82265	0	4980.69804268	30587.8617559	2.61853940418	-12992.778186	0.000412167	4980.7	30587.9	2.61854	-12992.8	0.000412167	59.7606	37.4185	-0.675442	-76744.5	0.000164867		STE2
XI	666345	666545	666445	666445	666445	666445	0	13334.4387325	607.178847605	-4.45689175843	-12366.0734722	0.000412167	13334.4	607.179	-4.45689	-12366.1	0.000412167	48.3631	75.0731	0.63439	-24226.9	0.00156624		TEL11R-STR
VI	269905	270105	270005	270005	270005	269999	0	11346.9263201	275.206342854	-5.36564401874	-13521.9280021	0.000412167	11271.5	673.621	-4.0646	-9191.83	0.000412167	43.9621	69.9301	0.669652	-23800.5	0.00156624		TEL6R-STR
II	5936	6136	6036	6044	6029	6036	15	26041.7542374	3642.12841916	-2.83226723552	-12522.5783583	0.000412167	25938.9	3562.45	-2.86418	-12649.3	0.000412167	44.2221	57.6962	0.383706	-16564.9	0.00329734		TEL2L-STR
VI	4903	5103	5003	5003	5003	5003	0	16430.6067137	1720.05496308	-3.25585918295	-9717.95582662	0.000412167	16430.6	1720.05	-3.25586	-9717.96	0.000412167	50.7853	65.5429	0.368029	-13573	0.00494601		TEL6L-STR
IV	658498	658698	658598	-	658598	658598	0	5468.15546562	25799.5210903	2.2382181195	-8555.98796841	0.000494601	5468.16	25799.5	2.23822	-8555.99	0.000494601	65.9154	41.3441	-0.672934	-118890	0		STE5
XV	742588	742788	742688	742688	742688	742688	0	2071.18880864	14934.8856853	2.85015521491	-7229.75313063	0.000577034	2071.19	14934.9	2.85016	-7229.75	0.000577034	64.0635	35.2476	-0.861976	-80302.8	0.000164867		STE4
III	8995	9195	9095	9095	9095	9095	0	11121.6801336	975.428685361	-3.51119454012	-7351.59589527	0.000577034	11121.7	975.429	-3.51119	-7351.6	0.000577034	50.9079	74.6487	0.552227	-27037.8	0.00140137		TEL3L
XV	231948	232148	232048	231999	232097	232048	98	15626.9289648	39624.7003413	4.76286213867	-5592.54009298	0.000824334	4887.34	21946	2.16684	-6908.98	0.000659467	36.4105	33.4568	-0.122057	-3305.41	0.0577858		DDR2
XV	987485	987685	987585	987607	987564	987585	43	23252.5708818	5207.59555338	-1.98909398136	-7276.22272652	0.000577034	20793.6	4594.27	-2.17823	-6602.07	0.000741901	49.6506	58.7389	0.242506	-8890.43	0.00956228		PUT4
XV	385113	385313	385213	385212	385214	385213	2	14573.3311891	38974.6590164	1.43971546793	-6056.16461081	0.000824334	14496.2	39625.1	1.45074	-6394.5	0.000741901	48.699	41.6186	-0.226663	-13690.9	0.00494601		YOR029W/CIN5
XV	742861	743061	742961	742961	742961	742961	0	15977.2383947	3924.30160327	-2.02551023577	-4510.26966613	0.000824334	15977.2	3924.3	-2.02551	-4510.27	0.000824334	50.1773	71.5567	0.512054	-53981.9	0.000164867		STE4
X	126636	126836	126736	126761	126712	126736	49	9477.59800052	28788.5361299	2.32682645388	-5507.12708673	0.000824334	7678.98	26389.3	1.78096	-6024.99	0.000824334	48.6979	31.9922	-0.606139	-68013	0.000164867		FAR1
IV	658740	658940	658840	658840	658840	658840	0	12039.7950773	2174.11147351	-2.46931301811	-4667.52191416	0.000824334	12039.8	2174.11	-2.46931	-4667.52	0.000824334	51.9342	71.8465	0.468233	-42471.2	0.000494601		STE5
III	30614	30814	30714	30726	30703	30714	23	3492.84468612	16061.8154748	2.30692743457	-5186.68872613	0.000824334	3428.55	15825.9	2.20661	-5130.84	0.000824334	47.6598	32.5995	-0.547926	-23709.4	0.00156624		Recombination enhancer
XV	989313	989513	989413	989417	989410	989413	7	11053.4143658	31592.9813448	1.53223320002	-5491.62409793	0.000824334	10974.4	31451.4	1.51898	-5491.11	0.000824334	45.6788	36.6505	-0.317692	-19921.5	0.0022257		PUT4/CIN1
XVI	927601	927801	927701	927695	927707	927701	12	3095.36011899	15849.9055516	2.52212820609	-5705.82666274	0.000824334	2966.77	15986.7	2.4299	-6042.01	0.000824334	49.7129	41.6971	-0.253673	-4636.65	0.0337977		OPT2
XV	987342	987542	987442	987443	987442	987442	1	33543.1564433	11459.2509589	-1.55447194594	-6058.08365142	0.000824334	33658.8	11459.3	-1.55447	-6111.81	0.000824334	45.3401	47.2626	0.0599122	-721.051	0.258841		PUT4
XV	987571	987771	987671	-	987671	987671	0	13753.7338226	2843.67207223	-2.27399632001	-4679.36643367	0.000824334	13753.7	2843.67	-2.274	-4679.37	0.000824334	59.6209	61.2498	0.0388869	-156.509	0.528481		PUT4
XIV	351991	352191	352091	352107	352076	352091	31	1118.07124226	8578.63837192	3.28587063286	-4354.19851649	0.000906768	956.745	8424.64	3.13841	-4718.61	0.000824334	69.5619	41.5696	-0.742769	-27069.2	0.00140137		MFA2
XV	424568	424768	424668	424671	424665	424668	6	13182.8253796	2690.80122192	-2.26570445962	-4543.67446873	0.000824334	13308.6	2797.9	-2.24995	-4451.81	0.000906768	44.7609	54.1852	0.27566	-5760.72	0.0219273		YOR050C
II	554920	555120	555020	555020	555020	555020	0	6265.85191281	20341.5329985	1.69884583053	-4292.3738453	0.000906768	6265.85	20341.5	1.69885	-4292.37	0.000906768	55.994	39.8372	-0.491154	-40491	0.000494601		AMN1/ICS2
VI	255538	255738	255638	255638	255639	255638	1	17855.8745095	39757.8355381	1.16346058971	-4312.07410735	0.000906768	17855.9	39904.8	1.16016	-4363.3	0.000906768	34.0693	31.151	-0.129194	-3851.61	0.0449262		HXK1
IV	1156256	1156456	1156356	1156356	1156356	1156356	0	2863.89380619	13237.3460845	2.20856400631	-4298.4261153	0.000906768	2863.89	13237.3	2.20856	-4298.43	0.000906768	50.8042	44.4859	-0.1916	-2374.17	0.0853186		HXT7
XI	45503	45703	45603	-	45603	45603	0	6669.30211167	20835.7527103	1.64345351154	-4158.14899381	0.00107163	6669.3	20835.8	1.64345	-4158.15	0.00107163	63.0951	41.7631	-0.595298	-75965.3	0.000164867		STE6
XI	630152	630352	630252	630252	630252	630252	0	19450.5202049	5990.09615111	-1.69915767467	-4105.73228243	0.00107163	19450.5	5990.1	-1.69916	-4105.73	0.00107163	51.8749	65.7588	0.342148	-25219.2	0.00156624		PCK1
X	623137	623337	623237	623242	623232	623237	10	16260.9452011	36823.7503329	1.16771408367	-4143.98200687	0.00107163	15766.1	35957.4	1.18946	-4108.71	0.00107163	43.1896	39.9906	-0.111024	-3147.27	0.0617426		SOD1
II	554703	554903	554803	554796	554810	554803	14	5307.38295058	18224.1876869	1.86846336409	-4157.05026684	0.00107163	5215.61	17964.5	1.78424	-4114.78	0.00107163	47.3633	44.1975	-0.0998029	-1086.44	0.190916		AMN1/ICS2
XI	666197	666397	666297	666297	666297	666297	0	25712.6704178	9447.1907347	-1.44452215965	-4119.55384969	0.00107163	25712.7	9447.19	-1.44452	-4119.55	0.00107163	46.1308	47.8614	0.0531346	-521.591	0.315555		TEL11R-STR +1
V	570182	570382	570282	570280	570284	570282	4	27712.5801063	10384.529363	-1.38205148313	-4290.71843452	0.000906768	27582.2	10705.8	-1.36535	-4009.99	0.00115407	45.2841	49.352	0.124103	-3051.93	0.0638859		TEL5R
IV	1385145	1385345	1385245	1385259	1385232	1385245	27	28268.1681123	53032.4808735	1.03955607207	-3738.39011975	0.0012365	28013.6	52707.2	0.911871	-3746.52	0.0012365	36.3147	31.6234	-0.199561	-14115.9	0.00478114		MFA1
III	30321	30521	30421	30421	30421	30421	0	5672.5630896	468.230176025	-3.59871092957	-3887.69953413	0.0012365	5672.56	468.23	-3.59871	-3887.7	0.0012365	57.4783	71.5224	0.315379	-10767.8	0.00725414		Recombination enhancer
XV	722481	722681	722581	722581	722581	722581	0	9682.93481332	25467.5077265	1.39514149586	-3843.27778228	0.0012365	9682.93	25467.5	1.39514	-3843.28	0.0012365	56.3144	52.6662	-0.0966288	-1989.5	0.105597		HIS3
III	295261	295461	295361	295373	295350	295361	23	12548.8382617	3134.92990983	-1.90725424366	-3473.12762028	0.00131893	12339.4	2787.97	-2.14599	-3825.91	0.0012365	41.1948	41.1556	-0.00137216	-0.611235	0.948891		HMRa
IV	48123	48323	48223	48241	48206	48223	35	30376.3063008	15609.1287105	-0.835343768048	-2372.7244048	0.0022257	30126.8	12592.2	-1.25852	-3800.86	0.0012365	34.6388	44.1907	0.351354	-26797.7	0.00140137		HO
IV	1420771	1420971	1420871	1420873	1420869	1420871	4	15769.6826433	34772.1849798	1.14484243314	-3691.08754032	0.0012365	15873.4	34926.2	1.13769	-3689.7	0.00131893	40.8772	35.2749	-0.212658	-10185.5	0.00791361		CWC21
XV	987182	987382	987282	987272	987293	987282	21	20082.4099159	6589.21350157	-1.51011013589	-3862.17256876	0.0012365	19838.9	6816.65	-1.5412	-3551.11	0.00131893	52.4832	61.0746	0.218719	-8197.99	0.0112934		PUT4
XV	721896	722096	721996	721996	721996	721996	0	15686.2762068	34322.9787835	1.12967185625	-3580.63950505	0.00131893	15686.3	34323	1.12967	-3580.64	0.00131893	39.2132	50.296	0.359104	-25969.2	0.0014838		HIS3
VII	156153	156353	156253	156251	156255	156253	4	10884.3223007	26539.1368458	1.32083515171	-3476.82879384	0.00131893	10730.1	26539.1	1.30646	-3574.36	0.00131893	34.6727	31.3159	-0.146905	-3086.23	0.0629791		STR3
XI	518419	518619	518519	518519	518519	518519	0	8320.81980419	22363.8369945	1.42637015339	-3506.22574301	0.00131893	8320.82	22363.8	1.42637	-3506.23	0.00131893	51.9552	48.098	-0.11129	-2187.47	0.0952106		YKR041W
III	2133	2333	2233	2231	2235	2233	4	11584.8804972	27498.9863696	1.27690952276	-3414.78845236	0.00140137	11610.6	27566.2	1.24746	-3424.95	0.00131893	58.599	38.6804	-0.599274	-88420.8	8.24334e-05		TEL3L
III	29724	29924	29824	29818	29830	29824	12	6118.58624554	17622.9359111	1.54614322764	-3102.54647735	0.00156624	5650.53	17508.8	1.63162	-3452.22	0.00131893	59.6561	30.9531	-0.946587	-122017	0		Recombination enhancer
XII	675384	675584	675484	675458	675511	675484	53	15350.7609478	24591.0904669	2.45569012529	-1021.84602654	0.00783118	9263.23	24216.3	1.38639	-3615.19	0.00131893	39.1278	36.303	-0.108106	-2205.99	0.0943038		NEJ1
II	250998	251198	251098	251098	251098	251098	0	13508.7743153	3718.18725663	-1.86122544658	-3319.212535	0.00140137	13508.8	3718.19	-1.86123	-3319.21	0.00140137	54.5895	71.7324	0.394002	-26688.1	0.00140137		DSF2
XV	619042	619242	619142	619138	619146	619142	8	12040.1550235	3164.96357907	-1.94438113374	-3134.81148287	0.00156624	12150.1	3085.28	-1.97749	-3298.82	0.00140137	47.257	52.2593	0.14516	-1558.45	0.136015		PDR5
VIII	5683	5883	5783	5766	5800	5783	34	26910.5200986	48389.839279	1.08689549993	-3005.36371579	0.00164867	24609.9	46756.5	0.925928	-3416.93	0.00140137	46.4825	37.9343	-0.293183	-34391	0.000659467		COS8/TEL8L
II	555568	555768	555668	555711	555626	555668	85	1273.16153358	14143.9878617	1.84750214361	-9202.92081744	0.000412167	1898.17	9337.03	2.29835	-3232.35	0.0014838	66.1724	48.3222	-0.453546	-14923.5	0.00412167		AMN1/ICS2
XVI	432249	432449	432349	432353	432346	432349	7	17481.3417868	36580.4388754	1.10034885806	-3438.34703087	0.00131893	17532.8	35982.6	1.03724	-3225.1	0.0014838	42.9001	37.2803	-0.20257	-10700	0.00725414		ALD6
XVI	927417	927617	927517	927519	927516	927517	3	5389.72480869	16690.0984368	1.65898376061	-3288.13458986	0.00140137	5466.9	16642.8	1.6061	-3195.35	0.0014838	54.1596	48.6253	-0.155509	-3046.13	0.0639683		OPT2
XV	722343	722543	722443	722442	722444	722443	2	26921.358075	49164.6881934	0.870297099768	-3201.66166433	0.0014838	27025.1	49211.2	0.864685	-3176.81	0.0014838	44.3141	52.4235	0.242447	-24445.6	0.00156624		HIS3
IV	976040	976240	976140	976140	976140	976140	0	1892.86326481	9288.00472109	2.29479850701	-3207.48580699	0.0014838	1892.86	9288	2.2948	-3207.49	0.0014838	57.9688	45.504	-0.349284	-7868.78	0.0122001		YAP6 note CIN5 paralog
XIII	388166	388366	388266	388266	388266	388266	0	14769.0480901	4464.31477581	-1.72606618372	-3201.49666166	0.0014838	14769	4464.31	-1.72607	-3201.5	0.0014838	46.4886	55.3533	0.251791	-6942.21	0.0155799		AAC1
V	261725	261925	261825	261825	261825	261825	0	2153.75563314	9695.10290061	2.17040164088	-3062.05757054	0.00156624	2153.76	9695.1	2.1704	-3062.06	0.00156624	58.6746	45.6097	-0.363395	-8297.8	0.0109636		YER053C-A
IV	1278563	1278763	1278663	1278664	1278663	1278663	1	14967.2174912	4839.0291237	-1.65895610092	-2943.7510387	0.00164867	15281.1	4839.03	-1.65896	-3099.17	0.00156624	38.2378	43.2878	0.178959	-2727.19	0.0736131		PDR15
III	30416	30616	30516	30532	30501	30516	31	1373.4772349	7293.37148971	1.93037928536	-2720.19209903	0.0017311	1191.7	7226.12	2.60019	-3038.38	0.00156624	64.4927	37.5635	-0.779802	-32371.1	0.000741901		Recombination enhancer
VI	5036	5236	5136	5141	5131	5136	10	20920.2378418	8485.9957107	-1.28665973194	-2800.39349679	0.0017311	21360.2	8299.65	-1.3638	-3099.89	0.00156624	49.0483	46.449	-0.0785539	-946.225	0.212761		TEL6L-STR+1
III	315853	316053	315953	315966	315940	315951	26	23248.0297747	9679.90032679	-1.19171259211	-2956.3841827	0.00164867	22862.3	9442.26	-1.27576	-2954.5	0.00164867	26.7978	33.3178	0.314178	-11014.3	0.00692441		TEL3R
XV	623942	624142	624042	624042	624042	624042	0	25315.9800597	11040.837955	-1.19719866551	-2926.43837718	0.00164867	25316	11040.8	-1.1972	-2926.44	0.00164867	45.4773	52.954	0.219591	-10845.1	0.00717171		SLP1
VII	142595	142795	142695	142686	142705	142695	19	34969.9992087	57783.3110179	0.927573281175	-2697.76437952	0.0017311	34040.6	57992.8	0.768616	-3018.31	0.00164867	42.6537	35.6388	-0.259225	-30845.5	0.000906768		IME4/RME2
X	36344	36544	36444	36434	36454	36444	20	12614.2863202	27853.235492	1.17470492388	-2966.30528881	0.00164867	12238.8	26609.8	1.12049	-2736.71	0.0017311	45.0938	36.8123	-0.292741	-17522.6	0.00313247		OPT1
VII	584284	584484	584384	584395	584373	584384	22	15099.1490682	30803.7181859	1.07677029721	-2720.42233994	0.0017311	14451	29977.4	1.0527	-2759.21	0.0017311	52.8537	35.9602	-0.555605	-80077	0.000164867		RME1
XIV	373858	374058	373958	373959	373957	373958	2	9904.67272138	23333.3634966	1.21290395408	-2853.78669569	0.0017311	9906.44	23161.7	1.2253	-2789.02	0.0017311	47.2609	39.9918	-0.240941	-10059	0.00816091		YNL134C
XIII	309691	309891	309791	309790	309792	309791	2	21283.1674973	8590.96995812	-1.31392206797	-2875.95693382	0.0017311	21358.6	8637.87	-1.30607	-2875.43	0.0017311	40.6758	43.4273	0.0944287	-1202.94	0.174017		YMR018W/XUT13F-142
VII	557492	557692	557592	557595	557590	557592	5	6869.66355464	1250.19844475	-2.41939409111	-2645.22891769	0.00181354	6818.25	1166.55	-2.54715	-2776.33	0.0017311	43.0635	59.5206	0.466923	-9036.54	0.00939741		YGR053C
III	29234	29434	29334	29353	29316	29334	37	3789.62407756	12163.5282959	2.28540028097	-2526.1604093	0.00181354	3301.03	11761.7	1.83311	-2818.39	0.0017311	40.3946	31.3089	-0.367592	-8582.97	0.0105515		Recombination enhancer
XIV	301246	301446	301346	301351	301341	301346	10	3423.85882103	11772.0437425	1.87304687874	-2690.99862935	0.00181354	3398.11	11858.8	1.80315	-2764.97	0.0017311	51.8562	45.8021	-0.179102	-2473.51	0.0814442		YNL179C
XI	258415	258615	258515	258540	258490	258515	50	2910.04935827	9998.94252608	1.18356894332	-2283.58365122	0.00239057	2575.66	10059.6	1.96556	-2704.46	0.0017311	59.97	56.4713	-0.086723	-681.877	0.268733		YKL097C
XV	987837	988037	987937	987923	987951	987937	28	21108.4402185	8375.24438087	-1.16625447498	-2946.77589275	0.00164867	19002.4	7528.61	-1.33572	-2660.3	0.00181354	50.0818	51.9478	0.0527759	-500.252	0.32454		PUT4
XII	29513	29713	29613	29615	29612	29613	3	8562.2844814	20863.1904822	1.25825507504	-2730.12267722	0.0017311	8745.83	20580.9	1.23464	-2511.62	0.00181354	51.2128	47.001	-0.123813	-2589.36	0.0780645		YCT1
XIII	540542	540742	540642	540637	540648	540642	11	1485.15516198	7561.77119931	2.39894258439	-2708.41524157	0.0017311	1538.34	7515.69	2.28853	-2584.2	0.00181354	54.4952	46.1699	-0.239176	-2224.51	0.0933971		GAT2
XV	988341	988541	988441	988439	988443	988441	4	16804.7208436	6020.87724385	-1.4471694998	-2810.14596931	0.0017311	16624.7	6114.67	-1.44298	-2659.44	0.00181354	43.3207	45.4078	0.0678865	-496.852	0.326189		PUT4
XIII	309537	309737	309637	309637	309637	309637	0	18397.1321354	7314.11052026	-1.33072655525	-2559.0455345	0.00181354	18397.1	7314.11	-1.33073	-2559.05	0.00181354	49.7275	61.8462	0.314639	-19719.5	0.0022257		YMR018W
XI	665987	666187	666087	666086	666088	666087	2	23008.3788917	10324.4569152	-1.15775993474	-2501.32879296	0.00181354	23008.4	10324.5	-1.15609	-2501.33	0.00181354	27.6479	35.319	0.353273	-17432.9	0.00313247		TEL11R-STR+1
XIII	759075	759275	759175	759177	759173	759175	4	16280.6137335	6193.66948687	-1.39162430639	-2455.09886139	0.0019784	16408.4	6099.87	-1.42758	-2577.06	0.00181354	48.757	50.9382	0.0631365	-493.264	0.327343		FAA4
V	261237	261437	261337	261335	261340	261337	5	708.369372188	4757.8097746	3.1802589344	-2179.08504776	0.00239057	578.058	4752.44	3.03938	-2538	0.00181354	64.9254	54.8468	-0.243377	-1813.63	0.116726		YER053C-A
X	126983	127183	127083	127108	127058	127083	50	17058.8847113	30332.239792	1.28696207495	-1819.58634393	0.00313247	13212.7	27747.7	1.07044	-2631.24	0.00181354	53.9284	41.6473	-0.372824	-40678.9	0.000494601		FAR1
XI	518671	518871	518771	518771	518771	518771	0	5597.01060035	15315.6981742	1.45228274924	-2477.38092031	0.00189597	5597.01	15315.7	1.45228	-2477.38	0.00189597	61.756	57.7994	-0.0955254	-1600.91	0.132883		YKR041W
IV	48796	48996	48896	48909	48884	48896	25	12714.0305572	27539.6659296	1.2292312775	-2808.1595054	0.0017311	12578.5	26072.3	1.05155	-2395.44	0.0019784	41.1049	36.8418	-0.157968	-4600.16	0.0341274		HO
IV	1279896	1280096	1279996	1279998	1279995	1279996	3	6217.22313255	16503.8448445	1.42146523102	-2532.38869548	0.00181354	6319.22	16363.1	1.37263	-2401.93	0.0019784	62.7999	53.0185	-0.244265	-9973.06	0.00816091		PDR15
XVI	432585	432785	432685	432685	432685	432685	0	16507.1785832	31691.9334175	0.941022121311	-2385.25417402	0.0019784	16507.2	31691.9	0.941022	-2385.25	0.0019784	59.4081	45.7543	-0.376755	-50213	0.0002473		ALD6
IV	135102	135302	135202	135202	135202	135202	0	17991.9288057	33745.2948817	0.907336503231	-2377.96315476	0.00206084	17991.9	33745.3	0.907337	-2377.96	0.00206084	55.2043	45.5636	-0.276899	-26568.8	0.00140137		INH1
IX	439368	439568	439468	439466	439471	439468	5	23010.568507	10484.0029034	-1.11101902414	-2418.05805494	0.0019784	23086	10724.7	-1.10607	-2320.64	0.0022257	41.8648	45.0954	0.107243	-1944.02	0.107493		TEL9R-STR
IV	181988	182188	182088	182089	182088	182088	1	9099.68934779	20748.0567047	1.17690374833	-2370.60765879	0.0022257	9176.86	20748.1	1.1769	-2328.02	0.0022257	56.7513	45.8524	-0.307658	-17486.8	0.00313247		SAS10
IV	1522780	1522980	1522880	1522880	1522880	1522880	0	13077.3832488	4482.17770946	-1.54480213501	-2351.11042443	0.0022257	13077.4	4482.18	-1.5448	-2351.11	0.0022257	55.5871	68.4114	0.299486	-16510	0.00329734		TEL4R
VIII	115057	115257	115157	115157	115157	115157	0	468.059055077	4187.11061226	3.16119255928	-2372.35363854	0.0022257	468.059	4187.11	3.16119	-2372.35	0.0022257	75.2387	48.9692	-0.619602	-14427.6	0.00453384		GPA1
XII	602221	602421	602321	602308	602334	602321	26	14070.3597028	26829.4206616	1.2232910887	-1981.71341301	0.00280274	11259.7	23988.8	1.0912	-2354.09	0.0022257	59.4342	49.0897	-0.275872	-24623.2	0.00156624		ECM22
II	382609	382809	382709	382689	382729	382709	40	21178.0857226	10892.2557346	-0.518945160128	-1651.00521449	0.00412167	18954.7	7989.54	-1.24637	-2352.02	0.0022257	44.272	40.8148	-0.117301	-1995.31	0.10535		RDH54
III	6606	6806	6706	6672	6740	6706	68	9233.73400188	1090.39586037	0.738880277953	-5032.96249575	0.000824334	7144.02	1564.28	-2.19124	-2292.02	0.00239057	35.534	60.5054	0.767863	-26958.8	0.00140137		TEL3L
IV	621595	621795	621695	621679	621712	621695	33	5466.71527093	15150.6463697	1.53865765217	-2504.03614031	0.00181354	5389.63	14452.7	1.42308	-2257.75	0.00239057	60.7454	41.1865	-0.560604	-43950.8	0.000412167		VTC5
II	165683	165883	165783	165770	165796	165783	26	4352.36160351	13439.4239306	1.69977944818	-2636.80472848	0.00181354	3980.99	12034.4	1.59597	-2286.73	0.00239057	49.258	43.678	-0.17345	-2635.56	0.0767455		YBL029W
XV	1262	1462	1362	-	1362	1362	0	8420.04180871	19071.6703998	1.17953190625	-2148.32340697	0.00239057	8420.04	19071.7	1.17953	-2148.32	0.00239057	58.3269	44.3019	-0.396793	-30663.8	0.000906768		TEL15L
IV	1278903	1279103	1279003	1279002	1279005	1279003	3	38549.968316	21872.6299841	-0.810686124902	-2247.49462473	0.00239057	38523.4	21892.6	-0.815294	-2234.52	0.00239057	29.6368	35.7977	0.272479	-19680	0.0022257		PDR15
IV	955285	955485	955385	955386	955385	955385	1	17883.5608825	33248.1850455	0.894709279574	-2283.97266521	0.00239057	17882.7	33248.2	0.894709	-2284.29	0.00239057	50.066	43.407	-0.205905	-12449	0.00568791		YDR246W-A
III	292932	293132	293032	293026	293039	293032	13	9988.64840052	3027.95273242	-1.66872425645	-2157.12473317	0.00239057	9911.48	2960.7	-1.74316	-2184.82	0.00239057	37.172	48.7867	0.392271	-8782.29	0.00972715		HMRA
XII	677840	678040	677940	677941	677940	677940	1	36678.4815163	57790.8823303	0.651799442678	-2244.0596322	0.00239057	36783.1	57790.9	0.651799	-2218.01	0.00239057	35.0775	32.3878	-0.115097	-5567.17	0.023576		PDR8
XIV	301411	301611	301511	301511	301511	301511	0	2418.84503724	8777.58863433	1.85950631288	-2154.29985215	0.00239057	2418.85	8777.59	1.85951	-2154.3	0.00239057	62.6794	53.8431	-0.219232	-4541.78	0.0352815		YNL179C
I	191713	191913	191813	191813	191813	191813	0	35746.2292042	19774.4809599	-0.854151235628	-2257.33623114	0.00239057	35746.2	19774.5	-0.854151	-2257.34	0.00239057	53.5584	56.9686	0.0890558	-3654.98	0.0491303		YAT1
II	165427	165627	165527	165530	165524	165527	6	3379.03780706	10909.6456924	1.77187155445	-2285.13757596	0.00239057	3352.44	10748.2	1.6808	-2229.03	0.00239057	48.5687	43.6525	-0.153963	-1523.24	0.138735		YBL029W
IV	385591	385791	385691	385690	385693	385691	3	6808.08372086	16412.1717384	1.26944547245	-2103.35454537	0.002473	6808.08	16526.3	1.27945	-2147.1	0.00239057	31.2747	31.7585	0.0221462	-41.7664	0.708763		BSC1
X	332831	333031	332931	332925	332937	332931	12	53878.1929707	77935.4877441	0.621870091177	-2049.2579552	0.0027203	53006.6	77833.2	0.554214	-2205.73	0.00239057	45.7589	39.4343	-0.214599	-33842.6	0.000659467		ZAP1
XV	904193	904393	904293	904251	904335	904293	84	518.636609312	3946.49526434	6.21338811774	-1992.11818759	0.00280274	233.19	3063.24	3.71548	-2200.03	0.00239057	53.5986	49.7957	-0.106175	-145.584	0.541753		YOR314W-A
III	1706	1906	1806	1829	1783	1806	46	10737.5967576	20951.4921974	1.75295774317	-1648.93978635	0.00412167	7442.42	17696.3	1.24961	-2206.14	0.00239057	51.943	40.3878	-0.363009	-24034.2	0.00156624		TEL3L
XIV	197609	197809	197709	197693	197725	197709	32	27476.7365797	43129.4942848	0.936769460748	-1649.62153067	0.00412167	25391.2	43279.2	0.769344	-2257.14	0.00239057	51.1312	44.3461	-0.205396	-18598.7	0.0027203		ZWF1
XV	30771	30971	30871	30871	30871	30871	0	22509.9326375	38893.0081932	0.788949085397	-2124.46083524	0.002473	22509.9	38893	0.788949	-2124.46	0.002473	56.1486	52.0272	-0.109983	-5775.16	0.0218449		HPF1
IV	50271	50471	50371	50371	50371	50371	0	3431.20418904	10575.6702577	1.62396221286	-2069.63627369	0.00255544	3431.2	10575.7	1.62396	-2069.64	0.00255544	69.4602	46.9272	-0.565761	-38892.2	0.000494601		HO
XVI	15873	16073	15973	15973	15973	15973	0	18347.3510119	33038.0054857	0.84855481147	-2061.73358578	0.00263787	18347.4	33038	0.848555	-2061.73	0.00263787	52.8677	45.8771	-0.204611	-14856.2	0.00420411		YPL277C close to TEL
VIII	375160	375360	375260	375261	375259	375260	2	7680.91184288	17632.0065372	1.18393974082	-2044.12336424	0.0027203	7680.91	17685.6	1.20322	-2063.29	0.00263787	38.9936	34.0933	-0.19375	-4086.61	0.0410519		SPL2
III	28504	28704	28604	28611	28597	28604	14	23711.9663155	40807.4580208	0.76725049886	-2199.23161878	0.00239057	24415	40926.1	0.745255	-2013.35	0.0027203	47.3851	34.0464	-0.476932	-78227.9	0.000164867		Recombination enhancer
VII	143184	143384	143284	143284	143284	143284	0	15335.6966123	6282.472248	-1.2874894031	-2014.31614958	0.0027203	15335.7	6282.47	-1.28749	-2014.32	0.0027203	49.1005	65.5731	0.417366	-36184.6	0.000577034		IME4/RME2
VI	267902	268102	268002	-	268002	268002	0	8834.39085222	19346.8716333	1.13089773632	-2023.14445541	0.0027203	8834.39	19346.9	1.1309	-2023.14	0.0027203	59.4199	48.2124	-0.301541	-22004.8	0.0017311		TEL6R
XV	619568	619768	619668	619668	619668	619668	0	8053.42390158	2172.8617189	-1.89000590916	-2030.63086233	0.0027203	8053.42	2172.86	-1.89001	-2030.63	0.0027203	44.7951	61.4623	0.456362	-13874	0.00494601		PDR5
XV	31707	31907	31807	31807	31807	31807	0	15749.8496029	6484.29924992	-1.28031547445	-2048.55042034	0.0027203	15749.8	6484.3	-1.28032	-2048.55	0.0027203	56.3467	65.4841	0.216815	-10631.2	0.00750144		HPF1
VI	82717	82917	82817	82837	82798	82817	39	10204.6004451	20756.7526709	1.28857770396	-1820.22162777	0.00313247	8997.53	19651.5	1.12704	-2042.7	0.0027203	55.5272	39.8827	-0.477429	-43787.3	0.000412167		STE2
IV	658624	658824	658724	658688	658761	658724	73	22319.7362886	31446.8207396	2.24376712888	-720.339406515	0.0135191	11348.4	23135.3	1.0276	-2040.19	0.0027203	46.0733	36.3806	-0.34076	-32686.5	0.000741901		STE5
II	192250	192450	192350	192350	192350	192350	0	180.004358136	2604.8745577	3.85511015708	-1972.08056156	0.00280274	180.004	2604.87	3.85511	-1972.08	0.00280274	64.9786	32.717	-0.989927	-7969.72	0.011788		FUS3
XV	423996	424196	424096	424109	424084	424096	25	12865.283759	5400.39789758	-1.22205274791	-1610.65853528	0.00412167	13185.5	5051.72	-1.3841	-1963.84	0.00280274	48.5985	53.0732	0.127071	-1930.49	0.1084		YOR050C
IV	1278168	1278368	1278268	1278282	1278255	1278268	27	32190.4566979	17604.1193928	-0.683261518808	-2105.2176252	0.002473	30604.1	16878.3	-0.858554	-1951.15	0.00288517	43.3831	50.9571	0.232149	-16459.9	0.00329734		PDR15
XIII	473182	473382	473282	473270	473294	473282	24	22449.2082907	10678.5330874	-0.931692116028	-2134.73280891	0.002473	21764.3	10650.7	-1.03102	-1930.84	0.00288517	41.4393	42.7509	0.0449551	-336.466	0.39601		YMR103C
II	193097	193297	193197	193198	193196	193197	2	16838.2854933	30511.4607954	0.850711341404	-1941.24271085	0.00288517	16891.5	30542	0.854498	-1930.26	0.00288517	58.7742	45.1702	-0.379813	-45916.2	0.0002473		FUS3
XV	742045	742245	742145	742145	742146	742145	1	11504.9534256	22980.7477068	0.997948808787	-1923.71866935	0.0029676	11505	23027.6	1.00111	-1937.86	0.00288517	51.8798	30.6502	-0.759278	-107532	0		STE4
V	23498	23698	23598	23607	23590	23598	17	11836.3911635	4327.92560922	-1.2872788085	-1913.40606066	0.0029676	11652.9	4201.34	-1.47177	-1928.88	0.00288517	54.9221	63.8061	0.216306	-7369.48	0.0143434		HXT13
XIV	7777	7977	7877	7844	7910	7877	66	10561.8500986	21116.8810158	1.84583341361	-1772.15794458	0.00337977	5014.73	13066.5	1.38163	-1940.13	0.00288517	47.5949	39.1012	-0.283591	-13254.3	0.00502844		TEL14L downstream STR
XII	917184	917384	917284	917272	917296	917284	24	35319.8297923	53234.0544607	0.646197131117	-1707.17046929	0.00379194	33510.1	52223.9	0.640112	-1938.23	0.00288517	45.9908	42.0644	-0.128746	-8277.76	0.0109636		SKI2
II	555297	555497	555397	555398	555397	555397	1	5412.73509481	1116.9968577	-2.30480962881	-1846.42983739	0.00313247	5519.11	1117	-2.30481	-1920.23	0.0029676	60.0704	71.9206	0.259752	-5852.28	0.0215151		AMN1/ICS2
IV	1476827	1477027	1476927	1476925	1476929	1476927	4	52139.4209353	74297.8228329	0.527053028026	-1806.8042915	0.0032149	51955	74817.3	0.526108	-1922.62	0.0029676	32.0362	29.6668	-0.110853	-6845.73	0.0159097		EMI2/GRH1
XII	732672	732872	732772	732783	732761	732772	22	31124.7143288	48336.1681793	0.729726518467	-1767.88518986	0.00337977	30236.5	47971.7	0.665889	-1916.15	0.0029676	46.728	38.7158	-0.271366	-31979.6	0.000824334		MET17
XII	427077	427277	427177	427177	427177	427177	0	11194.0842906	3972.16309899	-1.4947397493	-1903.1118113	0.00305004	11194.1	3972.16	-1.49474	-1903.11	0.00305004	41.3141	44.7519	0.115316	-741.247	0.254884		tRNAAsp/DHP6
VII	1049612	1049812	1049712	1049707	1049717	1049712	10	51421.1608721	73427.9300792	0.578207618586	-1805.62707753	0.0032149	50437.9	72816.5	0.529758	-1895.75	0.00305004	42.1262	36.9727	-0.188254	-22544.2	0.00164867		SCW4
XV	231512	231712	231612	231639	231586	231612	53	45223.2103374	20086.9941866	0.101325913131	-5024.98935319	0.000824334	26952.8	14524	-0.892003	-1841.89	0.00313247	40.1237	54.1957	0.433721	-72430.7	0.000164867		DDR2
XVI	927994	928194	928094	928097	928091	928094	6	2109.32388864	7764.60286347	1.84420556565	-1940.95354711	0.00288517	2109.32	7584.07	1.84619	-1839.98	0.00313247	59.07	55.1564	-0.0988978	-624.46	0.284643		YPR195C
XIV	301983	302183	302083	302096	302071	302083	25	10806.4339897	21931.9262957	1.17291569024	-1912.30837927	0.0029676	10289.5	20946.8	1.02556	-1840.7	0.00313247	50.377	42.0901	-0.259283	-12763.1	0.00527574		YNL179C
II	555893	556093	555993	555970	556017	555993	47	787.263615132	4652.84127907	2.78390130294	-1913.59920096	0.0029676	732.309	4456.44	2.60537	-1880.37	0.00313247	60.842	55.8764	-0.122827	-422.059	0.353475		AMN1/ICS2
II	787648	787848	787748	787748	787748	787748	0	15325.4574066	6474.43781765	-1.24310330092	-1893.46810073	0.00313247	15325.5	6474.44	-1.2431	-1893.47	0.00313247	46.1971	65.998	0.514622	-49142.5	0.0002473		VBA2
XV	230942	231142	231042	-	231042	231042	0	14703.0574808	27221.5013639	0.888630446136	-1847.59344463	0.00313247	14703.1	27221.5	0.88863	-1847.59	0.00313247	60.9411	48.5945	-0.326621	-35122.4	0.000659467		DDR2
VII	1084139	1084339	1084239	1084239	1084240	1084239	1	15988.5554223	6962.39725271	-1.1983768457	-1855.07734589	0.00313247	15988.6	6935.42	-1.20498	-1870.32	0.00313247	51.3096	48.5049	-0.0810985	-883.713	0.223395		TEL7R
VI	5258	5458	5358	5363	5353	5358	10	20827.4745832	10145.7318484	-1.02973831178	-1868.93969161	0.00313247	20793	10145.7	-1.03522	-1858.02	0.00313247	30.7077	31.415	0.0328515	-136.32	0.552304		TEL6L-STR+1
III	298910	299110	299010	299018	299003	299010	15	4497.94845647	11791.2828168	1.44072511807	-1770.27273892	0.00337977	4393.35	11832	1.4293	-1862.54	0.00313247	47.6142	46.6342	-0.0300023	-72.7666	0.638365		GIT1 close to TEL
IV	1242487	1242687	1242587	1242588	1242587	1242587	1	23230.2067863	12153.6055827	-0.956969222315	-1727.74769975	0.0034622	23592.9	12153.6	-0.956969	-1830.83	0.00313247	40.5261	40.2802	-0.00877951	-14.2687	0.811804		ATO3
V	242431	242631	242531	242529	242534	242531	5	19657.731885	33303.5872131	0.797608885364	-1701.15739791	0.00379194	19536.1	33901.9	0.795221	-1878.96	0.00313247	45.7016	41.3597	-0.144021	-6126.07	0.0198665		YER045c
IV	1205639	1205839	1205739	1205726	1205752	1205739	26	18288.6047623	8932.43370194	-0.943845830472	-1630.63952254	0.00412167	18084.7	8374.28	-1.11073	-1832.05	0.00313247	40.6231	51.2841	0.336209	-17216.1	0.00313247		ESF1
XII	675216	675416	675316	675290	675342	675316	52	15364.029176	19294.4164195	2.06640011941	-203.693096331	0.111945	8663.52	18607.8	1.10288	-1861.39	0.00313247	41.9568	41.1293	-0.0287384	-147.331	0.539527		NEJ1
XIII	26321	26521	26421	26426	26417	26421	9	11159.93695	21353.1190253	1.09189535218	-1592.94825467	0.00412167	10664.3	21393.8	1.00441	-1811.11	0.0032149	43.3681	36.8118	-0.236464	-8777.92	0.00972715		YML122C
VII	272604	272804	272704	272714	272694	272704	20	59752.3009818	83767.4050675	0.530141026328	-1863.16772706	0.00313247	59116.8	82532.4	0.481393	-1793.2	0.00329734	41.3021	33.6072	-0.297444	-62812.1	0.000164867		MET13
XIV	373640	373840	373740	373740	373740	373740	0	4503.29985234	11857.725957	1.39677291233	-1794.18172264	0.00329734	4503.3	11857.7	1.39677	-1794.18	0.00329734	56.8475	43.884	-0.373401	-15027.5	0.0039568		YNL134C
V	53491	53691	53591	53592	53590	53591	2	17081.5484995	7855.30769976	-1.12705342479	-1758.1949226	0.00337977	17105.5	7808.41	-1.13136	-1790.42	0.00329734	37.245	45.2984	0.282412	-10135.5	0.00799604		3' 3' IGR
XIV	373222	373422	373322	373320	373324	373322	4	28615.2526717	44709.122985	0.669652622477	-1677.53542969	0.00403924	28499.5	45158.2	0.664053	-1794.77	0.00329734	48.636	37.5336	-0.373843	-57804	0.000164867		YNL134C
XVI	503098	503298	503198	503207	503190	503198	17	13707.9386266	25834.5122763	0.887202935773	-1846.29113338	0.00313247	13736.3	25598.6	0.898072	-1771.14	0.00337977	43.7176	44.6326	0.0298842	-186.164	0.500041		RMI1
XVI	928123	928323	928223	928211	928236	928223	25	3763.96059015	10516.5354393	1.62737695736	-1762.58759306	0.00337977	3271.83	9646.52	1.55991	-1763.76	0.00337977	49.2276	49.3522	0.00364725	-1.76239	0.918391		OPT2
XIV	372903	373103	373003	372999	373008	373003	9	24539.5992094	39469.9510193	0.746067891947	-1664.67902099	0.00403924	24675.2	40078	0.69975	-1755.4	0.00337977	48.4039	42.5508	-0.185939	-12403.4	0.00568791		YNL134C
II	787018	787218	787118	787108	787129	787118	21	26873.7354316	41822.4773621	0.948249431855	-1543.54059499	0.00453384	25689.9	41547.1	0.693551	-1789.93	0.00337977	41.2702	31.392	-0.394705	-51034	0.0002473		VBA2
XV	1169	1369	1269	1295	1244	1269	51	14646.7840496	7614.29151815	-0.61151607935	-1109.39057263	0.00692441	13915.5	5771.9	-1.26957	-1783.93	0.00337977	48.8941	61.1298	0.322214	-18977	0.00263787		TEL15L
VII	371079	371279	371179	371187	371172	371179	15	25209.0867125	13551.6458615	-0.875029679891	-1735.23812708	0.0034622	25293.2	13599	-0.895253	-1740.2	0.0034622	36.1528	43.0675	0.252491	-11928	0.00618251		YGL072C
XV	624118	624318	624218	624220	624217	624218	3	14398.1387173	6236.32197895	-1.21225780991	-1689.87712469	0.00379194	14554.2	6236.32	-1.22266	-1746.94	0.0034622	45.6664	55.6568	0.285425	-10785.8	0.00725414		PDR5 ORF
X	176776	176976	176876	176874	176878	176876	4	27272.1805276	14966.8265389	-0.856202115256	-1765.19888613	0.00337977	27248.2	15140.3	-0.847766	-1697.9	0.00379194	41.4876	50.2719	0.277073	-18157.7	0.00288517		TRK1
XVI	433840	434040	433940	433954	433926	433940	28	30484.5520778	47375.3752742	0.666026356464	-1737.91522359	0.0034622	29902.3	46500.9	0.637003	-1710.49	0.00379194	50.6342	39.9364	-0.342405	-55547	0.000164867		ALD6
VIII	5227	5427	5327	5328	5327	5327	1	25271.4448803	13734.7540185	-0.884906606876	-1684.19652199	0.0039568	25363.2	13734.8	-0.884907	-1708.64	0.00379194	27.0331	27.7229	0.0363513	-206.351	0.481906		TEL8L
XV	833984	834184	834084	834098	834070	834084	28	19702.073438	33022.2514462	0.818978579847	-1624.26987429	0.00412167	18817.7	32204.1	0.775151	-1703.49	0.00379194	52.2247	41.5259	-0.330721	-35126.3	0.000659467		3' 3' IGR
VIII	556399	556599	556499	556504	556494	556499	10	19873.1598851	10025.1675783	-0.903186360457	-1631.37629694	0.00412167	19536.3	9639.21	-1.01917	-1697.97	0.00379194	41.5935	47.1706	0.181533	-5600.93	0.0232462		TEL7R-STR+1
XIV	373054	373254	373154	373155	373154	373154	1	19604.6967726	33249.0646069	0.756255488252	-1704.7913758	0.00379194	19684.5	33249.1	0.756255	-1680.79	0.0039568	52.9762	43.1346	-0.2965	-28874.9	0.00107163		YNL134C
XV	304731	304931	304831	304831	304831	304831	0	8081.75383373	2511.63957171	-1.68603896066	-1685.12673632	0.0039568	8081.75	2511.64	-1.68604	-1685.13	0.0039568	56.486	64.3176	0.187318	-3631.77	0.0503668		PLB3
VII	987449	987649	987549	987543	987555	987549	12	4666.48472737	11288.5516395	1.3395096672	-1457.27322746	0.00511087	4565.33	11696.5	1.35729	-1684.39	0.0039568	36.2645	37.8575	0.0620221	-248.012	0.447861		MGA1
XV	987993	988193	988093	988117	988070	988093	47	9806.53076043	2829.9349901	-1.4675180389	-2265.56972832	0.00239057	8048.9	2535.62	-1.66645	-1645.6	0.00412167	54.2904	62.4807	0.202715	-3971.88	0.0429478		PUT4
XV	579292	579492	579392	579392	579392	579392	0	14060.8405944	6103.55697536	-1.20396069158	-1642.52560341	0.00412167	14060.8	6103.56	-1.20396	-1642.53	0.00412167	51.6276	61.3377	0.248633	-10482.7	0.00750144
IV	976788	976988	976888	976888	976888	976888	0	9427.76966199	19021.8895732	1.01267214959	-1634.3239288	0.00412167	9427.77	19021.9	1.01267	-1634.32	0.00412167	56.988	49.3278	-0.208255	-9094.27	0.00939741
VII	20618	20818	20718	20717	20719	20718	2	11125.3798167	21297.4775172	0.936827977081	-1590.87623317	0.00412167	11125.4	21364.7	0.941377	-1609.82	0.00412167	45.4326	39.6628	-0.195942	-6654.78	0.016734
XVI	215440	215640	215540	215542	215539	215540	3	8139.52590122	17116.7765286	1.07270791169	-1629.22425289	0.00412167	8190.94	17069.9	1.05935	-1589.72	0.00412167	49.8861	44.2335	-0.173498	-4308.67	0.0386613
II	554531	554731	554631	554631	554631	554631	0	5389.2162294	12927.4772471	1.26229338794	-1640.88261276	0.00412167	5389.22	12927.5	1.26229	-1640.88	0.00412167	56.5415	50.7887	-0.154804	-2983.08	0.0652873
IX	439151	439351	439251	439248	439254	439251	6	32422.8666723	19207.9395748	-0.756528999462	-1635.13278746	0.00412167	32476.1	19207.9	-0.757674	-1647.43	0.00412167	27.3053	28.117	0.0422571	-378.742	0.372517		TEL9R-STR
I	43403	43603	43503	43503	43504	43503	1	27258.6557881	42460.1896397	0.66065302103	-1573.11166323	0.00436897	27258.7	42687.7	0.647104	-1617.07	0.00412167	53.0599	43.6435	-0.281858	-35329.4	0.000659467
XIV	197297	197497	197397	197396	197398	197397	2	16055.6081834	28153.9609653	0.798673413735	-1615.12860762	0.00412167	16159.4	28137.6	0.800127	-1577.57	0.00428654	61.9328	52.1384	-0.248355	-21756.5	0.00181354
XIII	28861	29061	28961	28967	28955	28961	12	22223.0323007	35905.6392752	0.758345759505	-1541.3277084	0.00453384	21727.4	35406.9	0.704519	-1570.46	0.00436897	53.5686	45.1422	-0.246911	-22270.5	0.00164867
V	482253	482453	482353	482349	482358	482353	9	34550.2991791	51103.1360839	0.588245926948	-1500.92039779	0.00486357	34353.9	51229.7	0.576506	-1563.95	0.00436897	40.2424	35.3091	-0.188677	-15013.5	0.0039568
III	824	1024	924	924	925	924	1	29314.7647961	17116.1190987	-0.768656070498	-1554.80926787	0.00436897	29314.8	17163	-0.772324	-1540.34	0.00453384	29.5878	32.6489	0.142031	-4031.55	0.0415465
XIII	774082	774282	774182	774186	774178	774182	8	6881.68500955	15000.2201421	1.17035576006	-1552.76663969	0.00436897	6716.24	14701.6	1.13024	-1536.41	0.00453384	48.1537	48.4023	0.00742878	-7.69747	0.850383
VIII	115229	115429	115329	115313	115346	115329	33	4167.45598718	10289.4478309	1.66603121365	-1382.47417684	0.00527574	3785.82	10039.8	1.40705	-1538.72	0.00453384	49.1923	43.2415	-0.186017	-2768.22	0.0721293
III	28835	29035	28935	28935	28935	28935	0	5966.82446447	13489.7919727	1.17683285994	-1514.02151283	0.00461627	5966.82	13489.8	1.17683	-1514.02	0.00461627	57.43	36.4721	-0.65501	-54723	0.000164867		Recombination enhancer
XIV	65758	65958	65858	65864	65853	65858	11	22341.4572348	36541.4526906	0.693648850226	-1643.37707974	0.00412167	22354.4	35758.1	0.677713	-1476.35	0.00494601	51.9233	46.3713	-0.163151	-9882.08	0.00832578
I	1048	1248	1148	-	1148	1148	0	7523.03337044	15771.4971943	1.06793322728	-1490.33580825	0.00494601	7523.03	15771.5	1.06793	-1490.34	0.00494601	60.485	51.8251	-0.222927	-8997.3	0.00947985
I	191880	192080	191980	191980	191980	191980	0	48341.3284697	32417.266377	-0.57649468132	-1475.90337928	0.00494601	48341.3	32417.3	-0.576495	-1475.9	0.00494601	48.2158	50.4522	0.0654112	-2220.58	0.0934795
X	122761	122961	122861	122857	122865	122861	8	28468.6036669	42926.7934734	0.588255057816	-1379.68856047	0.00527574	28393.2	43366.1	0.611021	-1476.35	0.00494601	48.0628	42.2188	-0.187035	-15094.3	0.00387437
III	294294	294494	294394	294359	294430	294394	71	6460.63699352	2048.83988829	-0.108338111063	-1308.65515794	0.00560547	4746.01	1062.98	-2.1586	-1487.22	0.00494601	55.0775	53.2133	-0.0496755	-107.188	0.585854
XVI	751331	751531	751431	751422	751440	751431	18	35395.6815645	21847.5187245	-0.554912713499	-1535.53083514	0.00461627	34828.1	21640.8	-0.686497	-1472.71	0.00502844	37.3864	47.9629	0.359403	-39489.8	0.000494601
XVI	783779	783979	783879	783884	783874	783879	10	16919.7431559	29087.8975621	0.788935802131	-1562.63664664	0.00436897	16879.8	28579.9	0.759701	-1457.01	0.00511087	53.1812	43.2916	-0.296828	-25543.8	0.00156624		AXL1
VII	20334	20534	20434	20436	20433	20434	3	11923.1662504	22227.8959151	0.880259990533	-1539.7756484	0.00453384	12075.7	22144.2	0.874821	-1461.36	0.00511087	39.5041	37.3872	-0.0794581	-985.256	0.206084
II	251101	251301	251201	251199	251204	251201	5	14512.2153511	25256.4537146	0.812925268943	-1413.87626556	0.00511087	14481.2	25296.3	0.80474	-1433.54	0.00511087	51.1766	37.0762	-0.464991	-48060.1	0.0002473
IV	754483	754683	754583	754579	754587	754583	8	50132.2558653	69367.8673839	0.487232939102	-1432.0814447	0.00511087	49899.9	69311.6	0.474062	-1463.13	0.00511087	42.9244	35.5693	-0.271165	-44023.3	0.000412167
XII	368931	369131	369031	369031	369031	369031	0	17567.4170947	29309.2265822	0.738452808283	-1418.34116141	0.00511087	17567.4	29309.2	0.738453	-1418.34	0.00511087	59.3566	52.5473	-0.175792	-12043.8	0.00610007
IV	722027	722227	722127	722127	722127	722127	0	2573.05092812	7736.46487489	1.58819447477	-1458.7402939	0.00511087	2573.05	7736.46	1.58819	-1458.74	0.00511087	62.3079	49.8672	-0.321323	-7968.82	0.011788
XIII	774192	774392	774292	774292	774292	774292	0	3983.86882915	10093.2364182	1.34114680007	-1424.12288259	0.00511087	3983.87	10093.2	1.34115	-1424.12	0.00511087	57.3278	55.6982	-0.0416046	-175.491	0.508037
XI	169829	170029	169929	169925	169933	169929	8	22461.769665	35049.036159	0.66232193678	-1308.43185446	0.00560547	22278.2	35598.6	0.676187	-1463.54	0.00511087	51.7923	47.2667	-0.131913	-6445.7	0.0179705
VII	1049452	1049652	1049552	1049548	1049556	1049552	8	25131.2544165	37865.1447159	0.604130019403	-1213.06858703	0.00618251	24457.3	38182	0.642626	-1428.18	0.00511087	48.8139	41.6915	-0.227536	-19045.7	0.00263787
IV	1060349	1060549	1060449	1060451	1060448	1060449	3	21514.980308	11887.8553718	-0.857809812976	-1364.27856195	0.00535817	21619.6	11847.2	-0.867796	-1405.97	0.00519331	43.8989	54.758	0.318886	-20600.7	0.00206084
VI	131480	131680	131580	131581	131580	131580	1	15471.4042058	26926.7151089	0.758439216266	-1507.34539221	0.00469871	15917.3	26926.7	0.758439	-1368.7	0.00527574	45.5013	37.9088	-0.263376	-15617.9	0.00362707
II	192801	193001	192901	192921	192882	192901	39	31334.2054057	19097.7633141	-0.408179811314	-1426.17822164	0.00511087	29263.6	17621.4	-0.731776	-1392.57	0.00527574	49.6081	49.2622	-0.0100948	-31.3286	0.740417
X	126403	126603	126503	126503	126503	126503	0	962.051557239	4346.2851221	2.17559670379	-1379.29231363	0.00527574	962.052	4346.29	2.1756	-1379.29	0.00527574	66.2847	40.1971	-0.721586	-18723.7	0.0027203
I	33639	33839	33739	33735	33744	33739	9	40606.630077	57674.436232	0.53507776772	-1378.68295072	0.00527574	40922.3	58194.4	0.507994	-1400.33	0.00527574	50.5865	45.1367	-0.16445	-16808.1	0.0032149
XI	55038	55238	55138	55142	55135	55138	7	22201.2217777	35132.6899123	0.690978770264	-1389.39264527	0.00527574	22335.1	35372.1	0.6633	-1403.37	0.00527574	52.0552	44.8541	-0.214801	-17025.9	0.0032149
II	202823	203023	202923	202923	202923	202923	0	10803.9292165	4473.33879094	-1.27213216202	-1390.2344529	0.00527574	10803.9	4473.34	-1.27213	-1390.23	0.00527574	67.4785	75.5346	0.16271	-6516.11	0.0173935
XVI	23283	23483	23383	23388	23378	23383	10	24306.9335432	37668.7839564	0.634045797214	-1365.84012194	0.00535817	24072.1	37447.6	0.637512	-1379.99	0.00527574	49.0968	42.1231	-0.221019	-17844.7	0.00305004
XVI	921195	921395	921295	921293	921297	921295	4	5630.55937511	12515.2951648	1.16959847655	-1353.85524792	0.00544061	5640.78	12595	1.15888	-1375.89	0.00527574	52.7615	47.3417	-0.156374	-2662.14	0.0760036
XVI	22398	22598	22498	22497	22500	22498	3	7673.65666632	15523.4643943	1.08210768284	-1343.20145644	0.00552304	7543.3	15523.5	1.04118	-1402.11	0.00527574	55.3208	42.1686	-0.391655	-21117.9	0.00189597
XVI	432910	433110	433010	432979	433041	433010	62	23525.0349772	38399.6910035	0.935906616812	-1713.72054721	0.00379194	19748	31885	0.691167	-1365.28	0.00535817	57.0772	47.1518	-0.275601	-35185.5	0.000659467
XV	578	778	678	676	680	678	4	15593.890991	7352.13418711	-1.06421371022	-1514.95061518	0.00461627	15555.3	7644.61	-1.02489	-1366.02	0.00535817	32.064	40.1739	0.325307	-11310.8	0.00659467
XIII	661866	662066	661966	661967	661965	661966	2	6664.80579299	14563.4469828	1.0563895585	-1516.01717269	0.00461627	6861.18	14409.5	1.07049	-1367.63	0.00535817	48.8448	44.0458	-0.1492	-2730.14	0.0734482
V	569663	569863	569763	569761	569765	569763	4	17289.6761249	8791.55870921	-0.975719966879	-1389.95978698	0.00527574	17315.4	8865.87	-0.96572	-1366.58	0.00535817	31.1412	31.8458	0.0322781	-112.704	0.577776
XI	45136	45336	45236	45236	45236	45236	0	15488.7772615	26322.1979063	0.765056702085	-1359.64790636	0.00535817	15488.8	26322.2	0.765057	-1359.65	0.00535817	48.6353	32.7721	-0.569537	-70132	0.000164867		STE6
IV	571445	571645	571545	571545	571545	571545	0	10118.4192757	19038.6227438	0.911945191414	-1354.85525083	0.00544061	10118.4	19038.6	0.911945	-1354.86	0.00544061	61.5896	52.2198	-0.23809	-14871.1	0.00420411
XVI	829384	829584	829484	829496	829473	829484	23	4214.93020245	10780.6899484	1.33733059633	-1547.82424095	0.00445141	4216.74	10235.6	1.2794	-1330.47	0.00552304	52.0042	45.3164	-0.198595	-3411.26	0.0550655
XIII	511111	511311	511211	511219	511204	511211	15	3143.65807139	8524.81405459	1.48888534287	-1358.61127917	0.00535817	3143.66	8491.62	1.4336	-1344.34	0.00552304	34.7311	38.1979	0.137266	-778.97	0.245652
X	267826	268026	267926	267927	267926	267926	1	19726.4791304	10619.2074205	-0.89063269646	-1352.69726559	0.00544061	19687.9	10619.2	-0.890633	-1342.22	0.00552304	46.4501	58.6091	0.335443	-24702.9	0.00156624
XV	31418	31618	31518	31518	31518	31518	0	17481.1618137	28858.4521584	0.723192851195	-1343.81405395	0.00552304	17481.2	28858.5	0.723193	-1343.81	0.00552304	56.2671	48.753	-0.206799	-14271.1	0.00469871
I	191543	191743	191643	191646	191641	191643	5	39698.4373693	26049.4533951	-0.61056671874	-1338.47293997	0.00552304	39747.2	26082.2	-0.607789	-1339.99	0.00552304	48.8744	48.1461	-0.0216599	-195.522	0.491386
XIV	89321	89521	89421	89421	89421	89421	0	572.841751827	0.0	-9.16199283768	-1333.78362788	0.00552304	572.842	0	-9.16199	-1333.78	0.00552304	28.7396	58.1679	1.01718	-74.2711	0.636304
XIII	431638	431838	431738	431726	431750	431738	24	12146.4206865	21685.3781241	0.988122903723	-1318.26532217	0.00560547	10849.9	20020.1	0.883764	-1346.03	0.00552304	42.4258	42.6066	0.00613728	-7.97353	0.848158
VII	1083721	1083921	1083821	1083817	1083825	1083821	8	39707.1490252	26093.8171606	-0.60395010455	-1330.04175546	0.00552304	39708.9	26114.2	-0.60463	-1325.62	0.00560547	26.492	29.7268	0.166206	-7698.76	0.0131893
XI	518208	518408	518308	518296	518321	518308	25	16497.1936672	27556.6308077	0.812768490567	-1339.31201085	0.00552304	16336.2	27291.6	0.740389	-1327.15	0.00560547	46.2605	45.3658	-0.0281746	-209.797	0.478526
XVI	619495	619695	619595	-	619595	619595	0	4151.53657453	10077.6578993	1.27944307446	-1310.03765489	0.00560547	4151.54	10077.7	1.27944	-1310.04	0.00560547	65.2486	51.7858	-0.333392	-17811.1	0.00305004
IV	492154	492354	492254	-	492254	492254	0	16400.5368942	27336.6778815	0.73709488434	-1318.45719928	0.00560547	16400.5	27336.7	0.737095	-1318.46	0.00560547	56.0506	49.1621	-0.189182	-10786.7	0.00725414
XVI	337221	337421	337321	337321	337321	337321	0	7504.8050327	2620.67456558	-1.51787638112	-1310.23139683	0.00560547	7504.81	2620.67	-1.51788	-1310.23	0.00560547	49.087	58.3719	0.249933	-4389.07	0.0367653
XII	722911	723111	723011	723010	723012	723011	2	8775.77695099	17051.8646278	0.971073296905	-1327.21026518	0.00560547	8775.78	17015.1	0.955218	-1316.84	0.00560547	49.9025	47.3997	-0.074233	-829.95	0.233451
X	136350	136550	136450	136449	136451	136450	2	22659.5970116	35026.1480331	0.662236205275	-1256.50804544	0.00585277	22529.2	35206.2	0.644033	-1322.37	0.00560547	45.8441	41.0968	-0.157711	-7999.59	0.011788
XVI	779321	779521	779421	779405	779438	779421	33	25937.6464398	37429.9915512	0.693475366176	-973.304282685	0.00882038	24039.5	37071.9	0.624921	-1316.3	0.00560547	49.1086	46.4315	-0.0808699	-2495.76	0.0811145
XV	248463	248663	248563	248571	248555	248563	16	24865.3549285	38905.0372149	0.646696056761	-1468.65605596	0.00511087	23968.9	36846.8	0.620377	-1290.67	0.00568791	54.4544	46.7211	-0.220972	-21970.4	0.0017311
VII	1083928	1084128	1084028	1084026	1084030	1084028	4	25021.5095933	14668.2616648	-0.739578561108	-1309.33069227	0.00560547	25045.5	14742.6	-0.764563	-1292.21	0.00568791	41.9734	41.9201	-0.0018342	-1.40564	0.926717
XIV	373335	373535	373435	373435	373435	373435	0	12041.698858	5439.49197432	-1.14649512245	-1290.92498702	0.00568791	12041.7	5439.49	-1.1465	-1290.92	0.00568791	64.6938	72.7326	0.168973	-9346.5	0.00898524
XI	21660	21860	21760	21760	21760	21760	0	41601.0738272	58280.6225637	0.486395520209	-1291.88572662	0.00568791	41601.1	58280.6	0.486396	-1291.89	0.00568791	36.7724	35.9338	-0.0332822	-517.569	0.317451
VIII	175237	175437	175337	175339	175335	175337	4	18906.1459966	30828.4707094	0.691603486448	-1370.93774239	0.00527574	19243.9	30830.7	0.679964	-1280.93	0.00577034	40.336	36.8451	-0.130595	-4073.55	0.0410519
IX	25942	26142	26042	26042	26042	26042	0	12150.5277357	21537.8413782	0.825854687593	-1279.84486016	0.00577034	12150.5	21537.8	0.825855	-1279.84	0.00577034	58.1761	51.4494	-0.177272	-8597.27	0.0103866
VII	989929	990129	990029	990027	990032	990029	5	29158.4592765	43191.9724241	0.565492060757	-1277.76787553	0.00577034	29110.5	43119.9	0.566814	-1275.51	0.00577034	36.886	36.6344	-0.00987603	-35.1978	0.729371
XV	579457	579657	579557	579538	579576	579557	38	23025.7676174	13394.9306444	-0.530683013204	-1236.99338632	0.00593521	22027.6	12523.7	-0.814657	-1276.75	0.00577034	44.9234	59.008	0.393443	-39652.2	0.000494601
XI	369241	369441	369341	369339	369343	369341	4	34267.7308578	49164.938395	0.52783447807	-1240.0559335	0.00593521	34122.8	49262.7	0.529761	-1283.21	0.00577034	41.7464	37.2022	-0.166263	-11636.5	0.00634737
III	7365	7565	7465	7461	7470	7465	9	7049.75789933	14095.5346839	1.05320598775	-1183.82061858	0.00659467	6898.95	14189.3	1.04036	-1280.02	0.00577034	43.9505	37.7002	-0.221304	-5293.34	0.0264611
XIII	511328	511528	511428	511436	511421	511428	15	30823.0489394	46200.0790874	0.650110662733	-1444.71124003	0.00511087	30325.7	44522.2	0.553984	-1261.68	0.00585277	47.1535	43.2854	-0.123485	-6975.27	0.0153326
XI	665560	665760	665660	665660	665660	665660	0	9907.19094284	4124.19142286	-1.26436476125	-1261.73950985	0.00585277	9907.19	4124.19	-1.26436	-1261.74	0.00585277	37.4859	57.7393	0.623208	-35115.2	0.000659467
XIII	851974	852174	852074	852074	852074	852074	0	10270.3771097	4369.23260115	-1.23303733931	-1251.73219586	0.00585277	10270.4	4369.23	-1.23304	-1251.73	0.00585277	56.6265	64.627	0.19066	-5655.83	0.0226692
VI	4233	4433	4333	-	4333	4333	0	2520.70457302	333.688840706	-2.91725169849	-1266.1218528	0.00585277	2520.7	333.689	-2.91725	-1266.12	0.00585277	74.8905	78.1861	0.0621302	-1860.76	0.113181
VIII	17870	18070	17970	17970	17970	17970	0	2395.654778	6945.62833235	1.53568518686	-1237.1555407	0.00593521	2395.65	6945.63	1.53569	-1237.16	0.00593521	65.9892	56.4478	-0.225313	-4665.66	0.0333855
X	125436	125636	125536	125544	125529	125536	15	16179.4586251	26503.069498	0.774556432399	-1199.37449844	0.00642981	15782.7	26209.2	0.731732	-1247.38	0.00593521	56.6378	52.6491	-0.105356	-3837.58	0.0451735
IV	1278026	1278226	1278126	1278137	1278116	1278126	21	26426.4966376	16226.3955886	-0.664015770961	-1170.05110513	0.00667711	26317.8	15885.7	-0.72831	-1241.65	0.00593521	50.3454	55.8095	0.14865	-6499.58	0.0174759
X	127224	127424	127324	127324	127324	127324	0	15523.7800891	7947.07719405	-0.965983637814	-1225.88762665	0.00601764	15523.8	7947.08	-0.965984	-1225.89	0.00601764	46.9663	59.5231	0.341825	-21289	0.00189597
XIII	472021	472221	472121	472121	472121	472121	0	11495.600842	5208.77445104	-1.14206600119	-1224.11356312	0.00601764	11495.6	5208.77	-1.14207	-1224.11	0.00601764	49.0548	63.9895	0.383441	-19744.6	0.0022257
II	370848	371048	370948	370948	370948	370948	0	24046.0411749	36593.2549412	0.605778352833	-1226.21903226	0.00601764	24046	36593.3	0.605778	-1226.22	0.00601764	41.8007	38.0439	-0.135861	-5681.49	0.0225868
XVI	928421	928621	928521	928505	928538	928521	33	4440.95513283	10219.8426424	1.25106810567	-1191.72848059	0.00659467	4158.12	9858.24	1.2454	-1222.79	0.00601764	52.029	46.2554	-0.169693	-2423.03	0.0835051
IV	50384	50584	50484	50484	50484	50484	0	5058.91718155	1412.50053836	-1.84057720389	-1221.52516689	0.00610007	5058.92	1412.5	-1.84058	-1221.53	0.00610007	55.3114	73.9378	0.418734	-12011.4	0.00610007
X	236392	236592	236492	236487	236497	236492	10	18480.6576769	28524.3037267	0.712075396559	-1017.16831081	0.00783118	17698.7	28562.5	0.690477	-1221.08	0.00610007	43.9325	39.3658	-0.158346	-6313.15	0.0188773
XII	733352	733552	733452	733453	733452	733452	1	14054.3955018	23844.3004086	0.759809849954	-1224.65380287	0.00601764	14081.8	23844.3	0.75981	-1216.37	0.00618251	55.1386	46.7606	-0.237768	-14838.3	0.00420411
XIV	283738	283938	283838	283835	283841	283838	6	12565.0728322	5909.15828675	-1.05554850975	-1228.66241114	0.00601764	12566.8	5935.7	-1.08213	-1216.06	0.00618251	31.2837	35.8722	0.197458	-3020.43	0.0643805
IX	438309	438509	438409	438408	438411	438409	3	14731.4641561	24356.3485895	0.79567906559	-1140.90226075	0.00675954	14523.2	24423.6	0.749918	-1216.17	0.00618251	51.6729	32.8032	-0.655574	-90523.2	0		TEL9L
XII	35863	36063	35963	35961	35965	35963	4	27995.8367751	40965.8231835	0.568823454375	-1142.24877879	0.00675954	28003.5	41373.9	0.563115	-1209.01	0.00618251	55.0034	50.3195	-0.128403	-8612.75	0.0103042
XV	620103	620303	620203	620186	620221	620203	35	19272.8856401	11219.8196179	-0.586955252952	-1033.16136467	0.00774874	19194.8	10631.3	-0.852402	-1208.5	0.00618251	51.3019	55.2597	0.107214	-2707.99	0.0741901
VIII	114875	115075	114975	115004	114946	114975	58	7592.76865613	17569.6024211	1.79287586105	-2071.22813719	0.00255544	6293.01	13067.8	1.0542	-1206.97	0.00626494	52.2619	45.4443	-0.201661	-6060.23	0.0202786		GPA1
XIII	508803	509003	508903	508903	508904	508903	1	14344.8625587	23997.0219121	0.760719379704	-1172.9302373	0.00659467	14344.9	24151	0.75155	-1207.57	0.00626494	55.1433	43.0487	-0.357218	-31976.9	0.000824334
III	2979	3179	3079	3086	3073	3079	13	11636.0297206	21310.9931103	0.825733619936	-1400.94393158	0.00527574	12207.1	21306.5	0.80357	-1204.53	0.00642981	52.2195	40.4111	-0.369837	-27624.4	0.00140137
VIII	556201	556401	556301	556297	556305	556301	8	25936.3257598	15530.2103892	-0.713422995568	-1259.86791059	0.00585277	25831.7	15647.5	-0.723216	-1203.11	0.00642981	29.3715	36.4479	0.311415	-17535.4	0.00313247
XVI	820005	820205	820105	820105	820106	820105	1	37188.9199021	24516.0247879	-0.60107915906	-1228.30050689	0.00601764	37188.9	24639.5	-0.593899	-1200.78	0.00642981	43.1372	52.767	0.290701	-32240	0.000824334
II	216984	217184	217084	217096	217072	217084	24	43879.3126442	29819.037602	-0.383071371885	-1257.50673361	0.00585277	41833.7	28449.8	-0.556248	-1194.65	0.00651224	37.5598	47.0329	0.324479	-41956.6	0.000494601
III	293602	293802	293702	293700	293704	293702	4	8166.78064297	3127.93307069	-1.36627646355	-1217.75378832	0.00618251	8115.36	3127.93	-1.37545	-1196.56	0.00651224	42.9535	45.7868	0.0921535	-423.794	0.352815
X	283971	284171	284071	284071	284071	284071	0	8873.59030577	3586.67200765	-1.30687212497	-1197.16890674	0.00651224	8873.59	3586.67	-1.30687	-1197.17	0.00651224	59.6718	68.8894	0.207233	-7084.92	0.0150029
VI	255364	255564	255464	255468	255461	255464	7	10714.5705966	19259.2522365	0.858387654391	-1196.12164894	0.00651224	10674.2	19199.5	0.846938	-1194.82	0.00651224	46.1154	40.5776	-0.184566	-5525.4	0.0236584
VII	517390	517590	517490	517500	517481	517490	19	19008.0055324	30540.0774649	0.716591284284	-1283.32106188	0.00577034	19020.2	30058.7	0.660251	-1182.63	0.00659467	52.2082	49.0457	-0.0901489	-2732.43	0.0734482
VIII	17730	17930	17830	17839	17822	17830	17	11165.2118076	20118.332497	0.86041533888	-1258.84003213	0.00585277	10895.7	19467.9	0.837331	-1186.49	0.00659467	44.2693	44.4169	0.00480119	-4.94258	0.875855
XIV	518592	518792	518692	518689	518696	518692	7	42668.9618428	59045.2666223	0.492371544068	-1219.88604729	0.00618251	42597	58697	0.462535	-1182.87	0.00659467	41.465	36.5296	-0.182827	-17014.7	0.0032149
II	412365	412565	412465	412465	412465	412465	0	20615.5864064	32019.6300813	0.635221141682	-1172.37445691	0.00659467	20615.6	32019.6	0.635221	-1172.37	0.00659467	58.667	51.1136	-0.198842	-16857.9	0.0032149
VIII	49401	49601	49501	49505	49498	49501	7	28826.6342859	41955.1459775	0.557196536503	-1139.02873433	0.00675954	28527.3	41878.1	0.553853	-1186.36	0.00659467	52.1218	44.7407	-0.2203	-21966.8	0.0017311
IV	62955	63155	63055	63044	63066	63055	22	23835.8926807	34868.1275324	0.587401847925	-971.193259773	0.00890281	22635.1	34653.6	0.61444	-1192.45	0.00659467	49.6289	43.6045	-0.186704	-12048.8	0.00610007
VIII	289059	289259	289159	289167	289151	289159	16	8430.86391024	16384.2852367	0.985547901143	-1276.04610571	0.00577034	8219.75	15717.7	0.935225	-1170.95	0.00667711	42.5458	38.1119	-0.158773	-3144.8	0.0617426
XV	955037	955237	955137	955138	955137	955137	1	19319.2504885	30632.6543785	0.649561163103	-1221.41453897	0.00610007	19527.5	30632.7	0.649561	-1169.2	0.00667711	48.4554	43.0836	-0.169519	-8393.75	0.0108812
III	28678	28878	28778	28779	28778	28778	1	11221.1879727	19895.8430733	0.819646093832	-1183.43613168	0.00659467	11272.6	19895.8	0.819646	-1166.26	0.00667711	56.8837	37.1307	-0.615404	-73325.8	0.000164867		Recombination enhancer
XIII	37679	37879	37779	37780	37779	37779	1	7542.40019336	14757.5469777	0.9585557673	-1170.69940474	0.00667711	7593.82	14757.5	0.958556	-1149.48	0.00667711	56.338	52.101	-0.112797	-1912.22	0.109389
XIII	758930	759130	759030	759031	759030	759030	1	12540.8334596	6014.75932352	-1.05995257231	-1169.86193098	0.00667711	12539.9	6014.76	-1.05995	-1169.54	0.00667711	53.3764	57.1411	0.0983246	-1335.1	0.15819
II	251465	251665	251565	251567	251564	251565	3	2653.7589652	7236.10874858	1.40582207148	-1164.79415272	0.00667711	2756.64	7392.79	1.42321	-1156.05	0.00667711	50.3864	47.7641	-0.0771089	-316.558	0.407798
XI	342213	342413	342313	342318	342309	342313	9	9529.71918434	17531.463872	0.899854658523	-1168.45487392	0.00667711	9500.43	17493	0.880716	-1169.08	0.00667711	51.3767	50.4348	-0.0266949	-129.728	0.559476
XII	341176	341376	341276	341273	341279	341276	6	21635.349163	32640.9864186	0.630792249592	-1052.15828787	0.00750144	21847.7	33463.6	0.615113	-1153.91	0.00667711	55.1811	51.5766	-0.0974574	-3872.09	0.0447614
XV	216621	216821	216721	216716	216727	216721	11	22395.885122	12395.4240743	-0.705231050813	-1412.76466103	0.00519331	21351.4	12470.2	-0.775852	-1131.96	0.00675954	48.4824	51.2108	0.0789862	-1443.43	0.145742
V	280540	280740	280640	280634	280647	280640	13	25314.0471606	14924.0846958	-0.622323269911	-1299.04202604	0.00568791	23824	14357.1	-0.730647	-1130.8	0.00675954	44.6388	50.5107	0.17829	-7488.85	0.0139313
XIII	526937	527137	527037	527031	527043	527037	12	18687.9165719	10090.1503361	-0.754666948788	-1270.32613636	0.00585277	18203.4	10160.1	-0.841294	-1119.26	0.00675954	39.87	57.394	0.525594	-46996.9	0.0002473
IX	138963	139163	139063	139064	139062	139063	2	11795.1820678	20741.693692	0.757985303048	-1201.45667786	0.00642981	12109	20801.5	0.780606	-1115.26	0.00675954	48.8312	47.9894	-0.0250884	-128.581	0.560712
XIII	469607	469807	469707	469706	469708	469707	2	9790.29659972	4240.3726027	-1.17224934089	-1149.81612598	0.00667711	9686.58	4240.37	-1.1918	-1112.25	0.00675954	43.098	53.131	0.301932	-7482.68	0.0140137
XIII	18577	18777	18677	18677	18677	18677	0	37521.1496273	52225.9942657	0.477064021321	-1116.18096462	0.00675954	37521.1	52226	0.477064	-1116.18	0.00675954	44.4857	39.5038	-0.171349	-14245.5	0.00469871
IV	382484	382684	382584	382584	382584	382584	0	10367.4253739	18563.4914742	0.840410419598	-1139.15523941	0.00675954	10367.4	18563.5	0.84041	-1139.16	0.00675954	59.6446	50.8331	-0.230622	-11440.4	0.00651224
XI	353871	354071	353971	353971	353971	353971	0	10824.9166171	4921.89395182	-1.13707043347	-1143.81708169	0.00675954	10824.9	4921.89	-1.13707	-1143.82	0.00675954	53.312	62.0076	0.217985	-7029.78	0.0152502
IV	1279382	1279582	1279482	1279482	1279482	1279482	0	1946.22900017	5937.1692467	1.60909376689	-1145.15123079	0.00675954	1946.23	5937.17	1.60909	-1145.15	0.00675954	73.1553	65.4631	-0.160281	-3717.46	0.0479763
II	8250	8450	8350	8350	8350	8350	0	3376.38460576	715.615764819	-2.23822217654	-1121.83087052	0.00675954	3376.38	715.616	-2.23822	-1121.83	0.00675954	70.2512	79.5672	0.179652	-3277.76	0.0588575
X	545222	545422	545322	545322	545322	545322	0	4519.44423138	1222.28769704	-1.88656147059	-1137.11330901	0.00675954	4519.44	1222.29	-1.88656	-1137.11	0.00675954	70.0472	76.2184	0.121811	-2891.53	0.0684198
IX	321355	321555	321455	321449	321462	321455	13	39690.1945623	54441.3699911	0.470435666333	-1067.78276356	0.00725414	39033.6	54014.3	0.468625	-1116.08	0.00675954	37.3891	32.7881	-0.189444	-15937.5	0.00337977		BAR1
XVI	777246	777446	777346	777337	777355	777346	18	12157.9632952	20284.8568302	0.957362988096	-982.271546123	0.00849064	11190.6	19610.4	0.80933	-1123.39	0.00675954	50.1353	39.1063	-0.358427	-24450.2	0.00156624
III	1936	2136	2036	2015	2058	2036	43	13031.7971442	23335.6848996	1.42076804611	-1431.69354948	0.00511087	12356.1	21111	0.772774	-1110.98	0.00692441	47.5268	37.938	-0.325095	-21107.3	0.00189597
XI	20729	20929	20829	20811	20847	20829	36	23781.5977565	36181.4577221	0.575323741982	-1211.01230524	0.00618251	22586.4	34132	0.595666	-1108.36	0.00692441	50.259	42.7949	-0.231944	-20939.4	0.00206084
XV	623750	623950	623850	623868	623833	623850	35	25298.7397622	15249.3105631	-0.631565194186	-1199.73982662	0.00642981	23477.6	14167.1	-0.728741	-1109.12	0.00692441	48.342	47.5708	-0.023202	-130.29	0.559228
VI	83527	83727	83627	83627	83627	83627	0	10319.6360008	18362.3416814	0.831357967822	-1104.8619914	0.00692441	10319.6	18362.3	0.831358	-1104.86	0.00692441	58.69	51.8534	-0.178676	-7076.51	0.0150853
XV	27435	27635	27535	27539	27532	27535	7	2407.57279802	6802.53467255	1.49955329517	-1162.19247739	0.00667711	2407.57	6668.9	1.46987	-1102.31	0.00700684	48.8413	40.0605	-0.285921	-3771.83	0.0463276
X	607587	607787	607687	607688	607687	607687	1	31286.6998504	44727.3510026	0.513358907043	-1107.38762406	0.00692441	31335.5	44727.4	0.513359	-1098.3	0.00700684	41.0737	37.2598	-0.140594	-7568.71	0.0137664
V	296039	296239	296139	296137	296141	296139	4	44597.9637888	59525.654745	0.425552314897	-983.086590505	0.00849064	44332	60101.8	0.439058	-1097.16	0.00700684	37.1342	34.1153	-0.122329	-7411.16	0.0143434
XIV	306012	306212	306112	306107	306117	306112	10	27451.5368832	39115.3374088	0.567126463511	-951.920462754	0.00906768	26474.2	38869.2	0.554043	-1101.97	0.00700684	46.5919	40.233	-0.211699	-16768.1	0.0032149
II	202537	202737	202637	202634	202640	202637	6	73788.5021173	92568.6286086	0.360878620632	-961.829156969	0.00906768	72780.1	92761.6	0.349982	-1097.35	0.00700684	36.6459	33.6548	-0.122839	-11952	0.00618251
VI	226192	226392	226292	226295	226290	226292	5	16756.8573589	27267.5865279	0.680012043264	-1203.38244239	0.00642981	17017.6	27013.6	0.666658	-1082.27	0.00708928	53.2089	45.5128	-0.225396	-13420.1	0.00494601
XII	323321	323521	323421	323428	323414	323421	14	15646.4623125	25592.3676168	0.702454498276	-1151.81938476	0.00667711	15725.4	25339.2	0.688274	-1077.18	0.00708928	45.0934	36.0642	-0.322348	-21162	0.00189597
X	267938	268138	268038	268049	268027	268038	22	7192.82653084	13945.151839	0.968259624229	-1079.46380736	0.00708928	6704.05	13262.8	0.984279	-1083.53	0.00708928	64.679	51.2655	-0.335308	-21185.5	0.00189597
XVI	921818	922018	921918	921918	921918	921918	0	20816.233684	12211.3955436	-0.769480979098	-1087.12544684	0.00708928	20816.2	12211.4	-0.769481	-1087.13	0.00708928	54.4107	62.9804	0.211012	-16266.5	0.00337977
III	1850	2050	1950	-	1950	1950	0	5516.42409476	1776.28879597	-1.63486721369	-1092.93998105	0.00708928	5516.42	1776.29	-1.63487	-1092.94	0.00708928	63.2943	72.8808	0.203462	-6153.93	0.0195367
XV	11564	11764	11664	11656	11672	11664	16	35405.6212824	49459.134849	0.522612132014	-1079.1571288	0.00708928	35324.1	49459.1	0.485585	-1093.28	0.00708928	34.4126	36.9865	0.104062	-4211.14	0.0398978
V	42777	42977	42877	42877	42877	42877	0	41807.7007995	57113.7255305	0.450068789685	-1092.92851713	0.00708928	41807.7	57113.7	0.450069	-1092.93	0.00708928	36.2609	34.2816	-0.0809831	-3043.53	0.0640508
XIII	298277	298477	298377	298378	298377	298377	1	12370.7376842	6061.96914129	-1.02907311963	-1094.60115177	0.00708928	12370.7	6061.97	-1.02907	-1094.6	0.00708928	47.8896	52.5763	0.134699	-2121.86	0.0977661
XI	310052	310252	310152	310158	310146	310152	12	19448.1214982	11239.1844356	-0.772021496407	-1068.71349143	0.00725414	19268.1	11043.7	-0.802997	-1088.16	0.00708928	37.8603	42.7973	0.176833	-4861.48	0.0304179
I	190687	190887	190787	190787	190788	190787	1	37159.8196163	50347.2530965	0.457908802794	-915.949931124	0.00947985	37159.8	51588.5	0.473306	-1086.27	0.00708928	53.3463	48.1249	-0.148607	-14537.3	0.00445141
XIV	619155	619355	619255	619247	619263	619255	16	31319.3055782	42624.3695624	0.522038498508	-797.589876773	0.0111285	29309.1	42159.6	0.524515	-1078.11	0.00708928	54.3977	51.5791	-0.0767603	-3301.49	0.0578683
XII	795361	795561	795461	795453	795470	795461	17	5530.00525907	1671.90687333	-1.6771146517	-1199.99238141	0.00642981	5346.55	1704.69	-1.6491	-1074.86	0.00717171	48.2623	64.1308	0.41012	-8125.58	0.0115407
V	16139	16339	16239	16239	16239	16239	0	5980.97487137	12185.81706	1.02675042577	-1073.90174266	0.00717171	5980.97	12185.8	1.02675	-1073.9	0.00717171	61.735	53.4871	-0.206897	-6544.28	0.0172286
XV	623661	623861	623761	623761	623761	623761	0	11403.0195733	5447.42197615	-1.06577037466	-1074.39469319	0.00717171	11403	5447.42	-1.06577	-1074.39	0.00717171	62.2303	62.3758	0.00336822	-3.24789	0.894815
XV	383342	383542	383442	383455	383430	383442	25	7149.2341935	13543.1841732	1.21540779338	-983.217250254	0.00849064	6736.88	13283	0.979425	-1075.53	0.00717171	48.8008	42.0234	-0.215713	-5886.02	0.0213503
IX	322292	322492	322392	322414	322370	322392	44	17918.2509788	10448.1972611	-0.448419870761	-955.544722085	0.00906768	16895.3	9325.08	-0.857435	-1075.54	0.00717171	45.6939	51.4099	0.170044	-4691.47	0.0331382
XIV	662166	662366	662266	662266	662266	662266	0	14022.9754741	7272.63628324	-0.947242169394	-1069.15470402	0.00725414	14023	7272.64	-0.947242	-1069.15	0.00725414	55.4183	56.6202	0.0309565	-172.831	0.510345
VIII	303612	303812	303712	303718	303706	303712	12	18317.5650101	10727.7994364	-0.730783658181	-962.271967325	0.00906768	18213	10312.7	-0.820542	-1069.88	0.00725414	45.775	56.1666	0.295154	-17555.2	0.00313247
II	300530	300730	300630	300630	300630	300630	0	0.0	474.413844013	8.89000229999	-1067.31047974	0.00733658	0	474.414	8.89	-1067.31	0.00733658	87.584	45.5438	-0.943412	-1684.67	0.12637
XI	573098	573298	573198	573200	573197	573198	3	50710.9602238	67529.5280988	0.405899151639	-1098.18270773	0.00700684	51100.1	67676	0.405318	-1060.85	0.00741901	40.3384	37.3149	-0.112405	-7594.97	0.0135191
IX	438457	438657	438557	438533	438581	438557	48	17038.9462192	26576.7367181	1.11682740718	-990.88356566	0.00816091	15002.8	24350.7	0.698733	-1064.4	0.00741901	49.7921	38.424	-0.373911	-33930.7	0.000659467
II	217638	217838	217738	217744	217732	217738	12	45553.1968589	32780.2548483	-0.461606251557	-964.922294152	0.00898524	45503.6	32177.5	-0.499928	-1062.8	0.00741901	32.8279	45.2194	0.462021	-84382.7	0.000164867		PDR3
XV	742732	742932	742832	742790	742875	742832	85	9690.6694508	20093.7765739	1.58901526311	-1848.17906308	0.00313247	7969.15	14944	0.90707	-1053.82	0.00750144	51.9131	39.7876	-0.383779	-26738.7	0.00140137		STE4
IX	380162	380362	380262	380274	380250	380262	24	35837.6742094	50971.0917341	0.668820694474	-1227.77222993	0.00601764	35119.1	48881.9	0.477046	-1044.78	0.00750144	46.6823	43.3994	-0.105199	-5880.65	0.0213503
VIII	470287	470487	470387	470392	470383	470387	9	23877.1290828	36114.744601	0.617565775036	-1177.43277549	0.00659467	23873.7	35425.8	0.569378	-1057.19	0.00750144	53.1761	44.9183	-0.243475	-22439.4	0.00164867
XIV	352502	352702	352602	352602	352602	352602	0	7541.98180553	14352.9980846	0.92833654637	-1055.21554169	0.00750144	7541.98	14353	0.928337	-1055.22	0.00750144	60.7626	46.7958	-0.376804	-22573	0.00164867
X	126296	126496	126396	126396	126396	126396	0	3683.25255306	901.929352885	-2.02989398493	-1045.28834643	0.00750144	3683.25	901.929	-2.02989	-1045.29	0.00750144	64.2499	73.0089	0.184379	-3234.86	0.0597642
XI	298249	298449	298349	298353	298346	298349	7	9322.74612393	16733.1887976	0.868101773739	-1034.86214179	0.00774874	9270.49	16727.8	0.851532	-1051.48	0.00750144	57.1896	43.5087	-0.394448	-27173.3	0.00140137
XVI	24055	24255	24155	24151	24159	24155	8	26266.1585902	37444.5066973	0.5805122042	-913.679623564	0.00947985	25926.7	37887.1	0.547269	-1049.68	0.00750144	48.2045	42.4223	-0.184345	-12766.9	0.00527574
III	2786	2986	2886	2880	2893	2886	13	16635.5860069	24668.8905289	0.919024662082	-734.438135662	0.0131069	15798.7	25322.4	0.680613	-1054.36	0.00750144	50.9733	39.4148	-0.371004	-34290.2	0.000659467
VII	593925	594125	594025	594028	594022	594025	6	20485.3810636	31504.8021916	0.639581863796	-1105.83338571	0.00692441	20612.3	31319.5	0.603554	-1042.59	0.00758388	51.4031	42.9905	-0.257838	-21412.1	0.00189597
VII	18699	18899	18799	18796	18802	18799	6	3529.18164201	842.603685998	-2.17829879132	-1031.1274735	0.00774874	3709.19	916.916	-2.01624	-1041.17	0.00758388	58.3206	69.5687	0.254433	-2164.32	0.0958701
VIII	17322	17522	17422	17418	17426	17422	8	9957.40855085	17277.5429161	0.85645354564	-958.292440703	0.00906768	9880.33	17518.3	0.82623	-1042.37	0.00758388	38.4498	35.3131	-0.122772	-1927.11	0.108565
III	2442	2642	2542	2521	2564	2542	43	15550.2084622	27766.2333554	1.49959946099	-1688.10832342	0.00387437	13345.1	22027.7	0.72301	-1025.7	0.00774874	55.0536	41.1646	-0.419433	-47229.2	0.0002473
XVI	40655	40855	40755	40758	40752	40755	6	6356.48420267	13071.5813211	0.982913113811	-1178.82748654	0.00659467	6512.5	12787.5	0.973447	-1024.31	0.00774874	56.6539	46.9209	-0.271944	-9816.24	0.00832578
X	454783	454983	454883	454882	454885	454883	3	17141.3615492	9405.27991423	-0.801166151676	-1110.89980495	0.00692441	17062.5	9592.06	-0.830917	-1025.77	0.00774874	39.4893	41.5058	0.0718507	-645.773	0.277966
XVI	433125	433325	433225	433225	433225	433225	0	19293.7669742	29649.4278292	0.619869417005	-1037.44088197	0.00774874	19293.8	29649.4	0.619869	-1037.44	0.00774874	59.1961	51.9064	-0.18959	-14323.7	0.00461627
XV	424775	424975	424875	424875	424875	424875	0	20136.4489434	11895.8511212	-0.759350789924	-1026.38076863	0.00774874	20136.4	11895.9	-0.759351	-1026.38	0.00774874	50.5183	58.7916	0.218804	-12240.7	0.00585277
VI	268836	269036	268936	-	268936	268936	0	7109.6589188	13671.5424831	0.943323769009	-1034.77923875	0.00774874	7109.66	13671.5	0.943324	-1034.78	0.00774874	59.7434	50.8035	-0.233851	-10142.6	0.00799604
VI	268375	268575	268475	-	268475	268475	0	5030.79634088	1587.9780298	-1.66359583447	-1026.37406883	0.00774874	5030.8	1587.98	-1.6636	-1026.37	0.00774874	57.8103	69.5682	0.267101	-5716.94	0.0224219
IV	768673	768873	768773	768773	768773	768773	0	22396.6972227	33458.2535319	0.5790761431	-1030.75698234	0.00774874	22396.7	33458.3	0.579076	-1030.76	0.00774874	57.4954	53.2841	-0.109741	-5468.56	0.0245652
VII	989693	989893	989793	989788	989799	989793	11	5485.57351457	11313.2454524	1.03709005809	-1027.9396868	0.00774874	5510.4	11379.6	1.04623	-1037.24	0.00774874	42.9425	38.1546	-0.170548	-2358.68	0.0863902
VII	525686	525886	525786	525789	525783	525786	6	28098.7920245	40412.6543925	0.519889453036	-1032.71659554	0.00774874	28360.4	40672.9	0.52019	-1024.03	0.00774874	51.6959	49.1879	-0.0717489	-2290.01	0.0905119
VI	15675	15875	15775	15775	15775	15775	0	13107.1829038	21746.1577789	0.730402877018	-1031.88979682	0.00774874	13107.2	21746.2	0.730403	-1031.89	0.00774874	46.7682	44.0902	-0.0850711	-1373.99	0.152914
XI	664290	664490	664390	664389	664391	664390	2	10536.517439	18276.2407818	0.823023017145	-1012.50947467	0.00783118	10536.5	18363	0.801402	-1033.17	0.00774874	49.4151	41.0436	-0.267795	-11898.7	0.00618251
XVI	784314	784514	784414	784410	784419	784414	9	10809.0106527	17718.7706185	0.897646719459	-804.585376588	0.0108812	10105.8	17808.1	0.817348	-1038.94	0.00774874	59.0803	47.0224	-0.32933	-23424.9	0.00156624
XV	538171	538371	538271	538270	538272	538271	2	16805.4570208	9197.46073541	-0.856012628185	-1097.57169182	0.00700684	16702.6	9351.46	-0.836812	-1017.16	0.00783118	49.834	58.9874	0.243275	-11823.9	0.00618251
XVI	23132	23332	23232	23240	23225	23232	15	30869.8348071	43598.8650851	0.564056599956	-1011.30900496	0.00783118	30586.9	43255.9	0.499986	-1010.57	0.00783118	47.7183	41.786	-0.191526	-15308.4	0.00379194
XVI	518262	518462	518362	-	518362	518362	0	10578.5795951	18305.1140474	0.791100834978	-1006.04849043	0.00783118	10578.6	18305.1	0.791101	-1006.05	0.00783118	57.5523	48.995	-0.232239	-11669.6	0.00634737
II	198807	199007	198907	198904	198910	198907	6	18339.7495423	10571.239318	-0.761953752107	-1016.50256805	0.00783118	18416.9	10626.1	-0.793424	-1017.43	0.00783118	39.6752	47.5427	0.260988	-10911.9	0.00692441
XV	1014905	1015105	1015005	1015006	1015004	1015005	2	17864.8852434	10236.9639044	-0.803338744773	-1009.66757024	0.00783118	17864.9	10197.1	-0.808965	-1022.62	0.00783118	33.7422	39.4636	0.225968	-6418.76	0.0182178
III	5278	5478	5378	5378	5378	5378	0	10567.5166523	18364.656094	0.797295493907	-1023.68555545	0.00783118	10567.5	18364.7	0.797295	-1023.69	0.00783118	48.0365	43.3425	-0.148347	-3693.6	0.048306
IV	147848	148048	147948	147948	147948	147948	0	25726.9849229	16298.2194442	-0.658568029344	-1007.6527162	0.00783118	25727	16298.2	-0.658568	-1007.65	0.00783118	38.3454	39.8324	0.054892	-633.99	0.281428
XII	36636	36836	36736	36742	36731	36736	11	2241.35890056	6200.34973409	1.46854528718	-1022.98428234	0.00783118	2265.3	6207.41	1.45429	-1007.83	0.00783118	47.877	49.1719	0.0385012	-63.3417	0.655923
IV	1489612	1489812	1489712	1489717	1489708	1489712	9	23289.6572583	34283.8553048	0.577022495652	-984.64730632	0.00849064	22965.7	34072.9	0.569142	-1016.09	0.00783118	48.3643	47.0597	-0.0394519	-611.795	0.287116
IV	1420563	1420763	1420663	1420652	1420674	1420663	22	19519.3281137	28232.1242302	0.686078760725	-743.343064613	0.0126947	18260.8	28258.7	0.629942	-1018.95	0.00783118	56.0796	47.1792	-0.249327	-22443.8	0.00164867
XIII	916914	917114	917014	917010	917018	917014	8	14304.2542505	7720.98785341	-0.785344823493	-973.833246057	0.00882038	13992.1	7420.93	-0.914944	-1002.34	0.00791361	46.2434	54.9051	0.247693	-8828.81	0.00972715
XI	524267	524467	524367	524366	524369	524367	3	40401.75726	28243.3975529	-0.518342470899	-1003.70925235	0.00791361	40456.7	28317.7	-0.514674	-998.381	0.00799604	40.4444	45.2422	0.16173	-9959.94	0.00816091
XV	164768	164968	164868	164859	164877	164868	18	44529.7882126	59421.8045087	0.432976353292	-979.956430266	0.00873794	43908.7	58848.3	0.422492	-998.612	0.00799604	40.8255	36.8655	-0.147198	-11618.5	0.00642981
VII	388233	388433	388333	388333	388334	388333	1	16183.716529	25301.9171985	0.667813669869	-952.663160162	0.00906768	16183.7	25544.9	0.658494	-1000.34	0.00799604	52.1046	44.1566	-0.238782	-15096	0.00387437
IV	1521241	1521441	1521341	1521333	1521349	1521341	16	15193.2874149	24194.692422	0.696231976135	-981.944886077	0.00857308	15040.7	24061.1	0.677831	-994.451	0.00816091	42.3015	32.5866	-0.376431	-26618.9	0.00140137
IV	658219	658419	658319	658366	658273	658319	93	12313.0983749	10310.6125837	2.04398145911	-81.1868419328	0.295524	6226.64	2298.19	-1.43795	-991.458	0.00816091	52.6312	42.1679	-0.319774	-13041.7	0.00519331
III	228270	228470	228370	228370	228370	228370	0	47029.386485	62387.8893249	0.407703489886	-989.015312219	0.00840821	47029.4	62387.9	0.407703	-989.015	0.00840821	43.9993	39.9195	-0.140388	-11433	0.00651224
XII	1062433	1062633	1062533	1062533	1062533	1062533	0	3427.93654699	829.30318733	-2.04736886232	-986.217300114	0.00849064	3427.94	829.303	-2.04737	-986.217	0.00849064	74.5869	83.4205	0.16148	-2519.11	0.0799604
II	163156	163356	163256	163255	163257	163256	2	22540.1709986	33343.3527471	0.573715317242	-980.624931253	0.00865551	22536.7	33343.4	0.565124	-981.352	0.00865551	52.3535	47.6172	-0.136803	-6829.68	0.0159097
XIII	388482	388682	388582	388584	388581	388582	3	6012.06608798	2248.42397714	-1.43123265482	-935.982486156	0.00923254	6116.67	2248.42	-1.44383	-980.809	0.00865551	49.6685	52.6011	0.0827611	-316.065	0.40821
IV	768787	768987	768887	768882	768892	768887	10	24319.6909704	36457.8525386	0.725458754811	-1141.18651344	0.00675954	24118.8	35220.6	0.546263	-972.507	0.00882038	55.1245	50.3253	-0.131412	-7829.87	0.0122826
VI	183981	184181	184081	184084	184078	184081	6	14631.7040441	7642.64395861	-0.825753154504	-1093.82504888	0.00708928	14134.6	7588.66	-0.89731	-977.399	0.00882038	51.5509	56.135	0.122903	-2456.37	0.0819388
IV	464335	464535	464435	464435	464435	464435	0	19196.9438814	29171.0317286	0.603659757957	-971.601222774	0.00882038	19196.9	29171	0.60366	-971.601	0.00882038	52.2485	46.7252	-0.161188	-8259.12	0.0110461
XV	231748	231948	231848	231816	231881	231848	65	10800.8869507	5313.85019589	1.05429317957	-946.381276761	0.00906768	5620.17	1970.22	-1.51226	-975.807	0.00882038	44.2578	54.34	0.296084	-7905.35	0.0120353
XII	680100	680300	680200	680210	680191	680200	19	30346.7922755	42650.3398996	0.501162692707	-963.043142145	0.00906768	30317.6	42691	0.493776	-974.274	0.00882038	34.0562	31.5726	-0.109245	-3890.74	0.0444316
XII	108243	108443	108343	108337	108349	108343	12	8034.27961846	14839.0063099	0.933057393961	-1001.12598123	0.00791361	7958.88	14619.1	0.877214	-970.328	0.00890281	47.1822	43.7063	-0.1104	-1523.13	0.138735
VII	427760	427960	427860	427855	427866	427860	11	28691.377035	19492.0524649	-0.544507803366	-824.12771124	0.010469	28559.2	18711.3	-0.610044	-970.086	0.00890281	43.4924	51.8353	0.253173	-18007.8	0.00305004
XI	46500	46700	46600	46610	46590	46600	20	3168.72299296	7436.62600012	1.33101173755	-903.913518867	0.00972715	2985.18	7302.99	1.29067	-964.337	0.00898524	42.1191	33.7801	-0.318303	-4989.18	0.0287693
X	280890	281090	280990	280986	280995	280990	9	10669.4505046	5150.39345062	-0.979198715766	-980.169537642	0.00865551	10618	5190.23	-1.03264	-945.849	0.00906768	40.0532	50.0911	0.322638	-9047.65	0.00939741
XVI	122572	122772	122672	-	122672	122672	0	8646.9961328	15520.4925518	0.843903393821	-959.97784621	0.00906768	8647	15520.5	0.843903	-959.978	0.00906768	62.5684	54.1998	-0.207148	-9934.93	0.00816091
VII	1081796	1081996	1081896	1081896	1081896	1081896	0	11147.1343246	5543.06072581	-1.00791815568	-950.760707535	0.00906768	11147.1	5543.06	-1.00792	-950.761	0.00906768	57.2951	66.3199	0.211031	-7148.35	0.0147556
XI	278327	278527	278427	278432	278423	278427	9	89519.569605	110040.917461	0.302960010962	-953.541447247	0.00906768	89101	109636	0.299213	-959.023	0.00906768	32.4497	30.7947	-0.075521	-5128.05	0.0275328
XVI	792214	792414	792314	792314	792314	792314	0	0.0	434.572343781	8.76345255399	-960.976442163	0.00906768	0	434.572	8.76345	-960.976	0.00906768	79.0062	79.2018	0.00356649	-5.44252	0.87058
VI	14702	14902	14802	14833	14771	14802	62	13951.7100072	22101.9311503	0.710030757212	-878.583137816	0.0100569	11924.6	19820.5	0.733054	-946.92	0.00906768	56.286	51.6356	-0.12441	-4459.94	0.0363531
XV	28716	28916	28816	28814	28818	28816	4	28084.221008	39170.2972411	0.494787025813	-847.519258833	0.0103042	28084.2	39900	0.506629	-955.813	0.00906768	51.0842	48.2543	-0.0822175	-2939.7	0.0668535
IV	1384736	1384936	1384836	1384828	1384845	1384836	17	14555.3734257	22636.4072235	0.878582723588	-833.998612422	0.010469	14113	22703.7	0.685903	-959.128	0.00906768	46.5572	36.7046	-0.343044	-23157.6	0.00156624
II	661055	661255	661155	661156	661155	661155	1	19892.661483	30031.3949698	0.584812070224	-971.173039666	0.00890281	20023	30031.4	0.584812	-942.59	0.00915011	55.9904	54.5313	-0.0380943	-569.403	0.29981
XIII	254259	254459	254359	254373	254345	254359	28	25324.1513865	16289.5669075	-0.46255070796	-931.395496438	0.00931498	24348.1	15470.4	-0.654305	-942.495	0.00915011	44.131	52.3821	0.247281	-15919	0.00337977
XIV	511258	511458	511358	511360	511357	511358	3	31664.2346988	21532.274281	-0.555260292403	-905.12559055	0.00972715	31794.6	21465.5	-0.566765	-940.92	0.00915011	40.3018	49.1651	0.286789	-24618.3	0.00156624
XII	260903	261103	261003	261001	261005	261003	4	30514.3541594	20162.0011551	-0.584125459699	-998.0034485	0.00799604	30434.6	20362.9	-0.579769	-939.837	0.00923254	35.7948	42.3559	0.242815	-14698.5	0.00436897
XV	834621	834821	834721	834722	834720	834721	2	27604.5588859	39499.5889641	0.499288224159	-982.895040447	0.00849064	27863.5	39499.6	0.503461	-935.175	0.00923254	52.2739	44.5373	-0.231078	-23138.2	0.00156624
XI	44961	45161	45061	45061	45061	45061	0	9019.52163983	15918.8775563	0.819615788991	-933.462784384	0.00923254	9019.52	15918.9	0.819616	-933.463	0.00923254	52.596	34.3595	-0.614244	-51768.8	0.0002473
XIII	622424	622624	622524	622524	622524	622524	0	9648.6072947	4552.80094503	-1.08356633098	-936.402004373	0.00923254	9648.61	4552.8	-1.08357	-936.402	0.00923254	61.7593	65.3352	0.0812048	-1179.02	0.177644
I	526	726	626	627	626	626	1	40438.0944208	28667.7069881	-0.49818474241	-931.846901429	0.00931498	40491.3	28667.7	-0.498185	-939.782	0.00923254	27.6024	27.7873	0.00962922	-28.4898	0.749073
XIV	308989	309189	309089	309092	309087	309089	5	33596.8979998	23183.2181112	-0.539260258195	-892.881999977	0.00989201	33780.4	23116.4	-0.547271	-936.084	0.00923254	39.9	44.366	0.153065	-7093.1	0.0149205
II	464080	464280	464180	464177	464183	464180	6	47900.055922	62623.7603228	0.370618137806	-897.374339402	0.00972715	47970.3	62983.4	0.392831	-930.16	0.00931498	51.154	47.7911	-0.0981048	-7459.57	0.014261
XI	519657	519857	519757	519756	519758	519757	2	26610.2928871	37668.9792716	0.510626823331	-884.968709059	0.0100569	26428.5	37745.5	0.514213	-930.063	0.00931498	53.5316	49.9049	-0.101211	-4776.72	0.0318193
XI	478432	478632	478532	478529	478536	478532	7	23225.3794349	33180.487684	0.582005492053	-819.087004475	0.0106339	22602.9	33113.2	0.550901	-929.124	0.00931498	49.3071	42.2735	-0.222043	-16292.2	0.00337977
XII	30075	30275	30175	30148	30202	30175	54	13525.1460873	22836.4981102	0.991272131482	-1153.45308577	0.00667711	11833.5	19613	0.728932	-927.251	0.00939741	53.251	49.821	-0.0960523	-2345.94	0.0868024
XV	584695	584895	584795	584802	584788	584795	14	27843.3862367	18094.3938831	-0.524664220054	-980.016779532	0.00873794	27394.7	17966.6	-0.608578	-926.366	0.00939741	48.8664	53.5927	0.133195	-6232.01	0.0192894
X	391146	391346	391246	391246	391246	391246	0	7528.42975958	3187.25873758	-1.2400328465	-927.230296368	0.00939741	7528.43	3187.26	-1.24003	-927.23	0.00939741	60.6892	70.2397	0.210848	-6899.67	0.0158272
VI	4128	4328	4228	4238	4218	4228	20	115717.717742	96279.2331425	-0.248744810389	-802.20651836	0.0109636	116005	95171.9	-0.285583	-927.284	0.00939741	37.9295	36.2201	-0.066531	-4683.28	0.0331382
IV	1442019	1442219	1442119	1442104	1442134	1442119	30	10785.6876354	5489.26129708	-0.657369374646	-865.797840001	0.0101393	10240.4	4987.43	-1.0379	-920.476	0.00947985	48.8795	57.2192	0.22727	-5680.71	0.0225868
VII	534107	534307	534207	534191	534224	534207	33	9353.95685524	13517.6299356	1.05952467143	-355.29150869	0.0484709	8039.02	14523.5	0.853302	-916.711	0.00947985	59.9285	55.6234	-0.107549	-2460.1	0.081774
V	568469	568669	568569	568553	568585	568569	32	29601.9503529	36014.6608842	0.527897351277	-283.924953594	0.0703982	24430.6	35232.2	0.528206	-913.329	0.00956228	55.2062	50.5278	-0.127753	-8063.52	0.011788
X	361402	361602	361502	361506	361499	361502	7	47879.0532613	63451.3427074	0.405872183747	-999.109941699	0.00799604	48212.5	63069.4	0.387533	-907.592	0.00964471	45.6596	41.0264	-0.154365	-14305	0.00469871
X	36677	36877	36777	36778	36776	36777	2	29679.0287849	41795.4793552	0.486833237655	-954.278012828	0.00906768	29720.2	41534.4	0.482861	-908.687	0.00964471	43.6752	38.7251	-0.173542	-11336.6	0.00659467
XVI	371349	371549	371449	371461	371437	371449	24	34201.5629069	24092.133442	-0.464373450822	-816.209505749	0.0106339	34428.8	23784.6	-0.533589	-909.638	0.00964471	37.7383	44.1446	0.226207	-15450.1	0.00379194
VIII	176167	176367	176267	176265	176270	176267	5	40500.7850235	53448.3202982	0.427765752345	-818.138489557	0.0106339	40036.1	53629.8	0.421733	-907.066	0.00964471	45.09	41.4953	-0.11986	-7419.14	0.0143434
XIII	524901	525101	525001	525023	524979	525001	44	24082.4683222	16091.6627622	-0.189812142709	-748.683321185	0.0126123	22742.3	14331.3	-0.666212	-910.376	0.00964471	51.6911	55.9975	0.115446	-3883.19	0.0444316
III	28992	29192	29092	29074	29110	29092	36	4045.0300702	9158.05070935	1.74219194206	-1031.92809761	0.00774874	3606.08	8109.18	1.16912	-900.672	0.00972715	54.7614	36.1368	-0.59969	-26698.9	0.00140137
VIII	374740	374940	374840	374831	374850	374840	19	16771.3679169	26243.8540115	0.697927244609	-991.703015438	0.00816091	16538.1	25469.8	0.622989	-899.793	0.00972715	54.4379	46.3045	-0.23346	-15346.4	0.00379194
VI	15845	16045	15945	15936	15954	15945	18	18806.3997427	28556.8484089	0.633495644402	-947.965835216	0.00906768	18504.9	27935.5	0.594195	-903.401	0.00972715	41.7467	38.7472	-0.107572	-2773.31	0.0719644
IV	1477266	1477466	1477366	1477367	1477366	1477366	1	50921.769964	66258.1227569	0.376126283076	-917.445860192	0.00947985	51052.1	66258.1	0.376126	-900.485	0.00972715	35.0856	33.3832	-0.0717556	-2786.75	0.0715522
II	652835	653035	652935	652934	652937	652935	3	32508.4018559	22183.4804762	-0.521873291017	-913.487258261	0.00956228	32482.7	22214.9	-0.548146	-902.861	0.00972715	32.8698	34.1656	0.0557786	-748.644	0.252823
II	202707	202907	202807	202810	202804	202807	6	38285.1484617	51534.4749417	0.439288008849	-899.550613708	0.00972715	38159.2	51366.4	0.428794	-896.801	0.00972715	45.9597	38.9421	-0.239037	-27788.6	0.00131893
III	11325	11525	11425	11428	11423	11425	5	9818.29833548	16866.5805905	0.780622611908	-904.693865926	0.00972715	9818.3	16866.6	0.780623	-904.694	0.00972715	39.4402	32.3145	-0.287484	-10252.8	0.00766631
XIII	48146	48346	48246	48246	48246	48246	0	5693.10014754	11194.9598451	0.97556296987	-900.365125816	0.00972715	5693.1	11195	0.975563	-900.365	0.00972715	63.1714	56.2586	-0.167199	-4750.88	0.0322315
XVI	792106	792306	792206	792206	792207	792206	1	52594.9049629	67980.193439	0.370191419311	-896.139952056	0.00972715	52594.9	68000.1	0.370614	-898.371	0.00972715	30.2853	29.141	-0.0555666	-1603.21	0.132718
IV	1502515	1502715	1502615	1502615	1502615	1502615	0	4885.38946102	10039.4127435	1.03912939827	-904.350185926	0.00972715	4885.39	10039.4	1.03913	-904.35	0.00972715	49.3322	45.2652	-0.12413	-1332.47	0.158684
X	227986	228186	228086	228088	228085	228086	3	13942.0581406	7710.42684705	-0.854560914368	-882.573991858	0.0100569	13942.1	7670.59	-0.862035	-896.644	0.00972715	45.5399	50.2659	0.142449	-2527.29	0.0797956
IX	369658	369858	369758	369754	369762	369758	8	51207.4705376	66082.6337617	0.398870260461	-860.918211384	0.0101393	51051.5	66230.4	0.375542	-897.404	0.00972715	34.1612	38.0643	0.15608	-12859.6	0.00519331
XI	44237	44437	44337	44307	44367	44337	60	12441.7916331	20112.148829	1.03227286945	-866.0185559	0.0101393	10911	18274.8	0.744072	-897.467	0.00972715	53.2961	45.7801	-0.219309	-10311.1	0.00766631
VII	958149	958349	958249	958245	958253	958249	8	19024.3005613	27749.4337945	0.617573503941	-762.326765498	0.0122826	18269.7	27607.9	0.595628	-896.792	0.00972715	51.0355	42.0266	-0.280197	-21236	0.00189597
IV	243064	243264	243164	243179	243150	243164	29	16892.072248	10889.163258	-0.532394263391	-616.333058384	0.0168989	16731	9712.03	-0.784675	-905.896	0.00972715	44.2313	51.6367	0.223329	-8375.33	0.0108812
II	216753	216953	216853	216826	216881	216853	55	43226.9461289	46686.6981784	0.965205407885	-60.202084649	0.364686	22763.9	33142.2	0.541923	-901.695	0.00972715	49.8414	48.004	-0.0541877	-1754.6	0.120435
XII	885315	885515	885415	885410	885421	885415	11	50556.2296738	65318.7320641	0.400996724635	-858.479830008	0.0101393	50165.2	65203.7	0.378267	-895.79	0.00980958	31.5938	30.2902	-0.0607929	-1888.14	0.111285
II	398138	398338	398238	398241	398236	398238	5	26819.5594074	17829.3719589	-0.585376204887	-853.354168996	0.0103042	26895	17701.9	-0.60343	-895.153	0.00980958	39.6686	47.7479	0.267441	-16782.2	0.0032149
XV	837944	838144	838044	838058	838030	838044	28	21400.2420185	30852.4822038	0.628604411925	-798.734446728	0.0111285	20454.6	30289.2	0.566383	-895.396	0.00980958	52.6708	42.037	-0.325346	-33888.4	0.000659467
II	135220	135420	135320	135324	135316	135320	8	32399.811188	44949.6253317	0.475110475995	-943.009109756	0.00915011	32506.2	44717.7	0.460131	-892.812	0.00989201	41.1061	36.2475	-0.181473	-12503.8	0.00560547
XV	623458	623658	623558	623554	623563	623558	9	13365.1679861	7501.29152336	-0.812562567138	-808.1610134	0.0108812	13541.7	7391.04	-0.873562	-892.031	0.00989201	52.0826	53.0876	0.0275729	-116.377	0.574231
XIV	6916	7116	7016	7038	6994	7016	44	21428.4711472	8906.57437621	0.12858189184	-2734.60020705	0.0017311	15052.8	8512.72	-0.822342	-888.161	0.00997445	39.457	44.7676	0.182173	-4943.83	0.0291814		TEL14L-STR+1
XI	303053	303253	303153	303150	303156	303153	6	17639.0404911	10171.1137316	-0.773105281184	-976.707524585	0.00882038	17589.3	10419.8	-0.755374	-888.24	0.00997445	38.434	44.0908	0.198096	-5784.92	0.0218449
XIV	445618	445818	445718	445718	445718	445718	0	11572.1411666	19106.1298994	0.723379750718	-890.88720896	0.00997445	11572.1	19106.1	0.72338	-890.887	0.00997445	58.908	52.4465	-0.167618	-7483.37	0.0140137
XV	96767	96967	96867	-	96867	96867	0	8762.52681945	15396.6207107	0.813194879403	-890.101697288	0.00997445	8762.53	15396.6	0.813195	-890.102	0.00997445	60.814	54.392	-0.161009	-5785.09	0.0218449
XIII	808851	809051	808951	808951	808951	808951	0	5050.20815708	1756.08720371	-1.52397836546	-888.659723702	0.00997445	5050.21	1756.09	-1.52398	-888.66	0.00997445	62.4156	71.7292	0.200655	-4191.98	0.0398978
II	344160	344360	344260	344260	344260	344260	0	7700.85033498	3363.23791754	-1.1951669187	-888.966219693	0.00997445	7700.85	3363.24	-1.19517	-888.966	0.00997445	55.8444	63.4185	0.18349	-3174.47	0.0610832
VI	15515	15715	15615	15615	15615	15615	0	11843.2548489	19453.9981576	0.716001058939	-889.904558062	0.00997445	11843.3	19454	0.716001	-889.905	0.00997445	48.2235	46.2915	-0.0589898	-673.6	0.270876
IV	1120413	1120613	1120513	1120501	1120526	1120513	25	4454.65519716	1439.73471953	-1.52532356581	-878.009097476	0.0100569	4401.47	1399.89	-1.65267	-888.494	0.00997445	35.4825	56.5136	0.671488	-14033.7	0.00494601
II	642131	642331	642231	642203	642259	642231	56	4903.79777188	1036.38069455	-1.72085676026	-1632.80831858	0.00412167	3877.14	1136.42	-1.77049	-878.63	0.0100569	67.1698	74.8846	0.156856	-2150.47	0.0962823
XVI	573315	573515	573415	573413	573417	573415	4	21973.8938542	13671.5424831	-0.641186559745	-925.092846895	0.00939741	21867.6	13743.3	-0.670068	-884.798	0.0100569	48.071	54.0958	0.170351	-7131.73	0.014838
IV	657888	658088	657988	657991	657986	657988	5	9120.90171469	15993.9674813	0.801884215212	-918.431228242	0.00947985	9330.15	16131.6	0.789914	-884.304	0.0100569	50.9122	41.8845	-0.281595	-11818	0.00618251
X	413571	413771	413671	413673	413669	413671	4	6047.75746795	11722.9937732	0.97337461268	-907.102808881	0.00964471	6073.51	11663.7	0.941419	-879.862	0.0100569	58.1892	46.1447	-0.334585	-13446.5	0.00494601
IV	351918	352118	352018	352018	352018	352018	0	23199.7768156	33575.2185276	0.533285863067	-886.279668693	0.0100569	23199.8	33575.2	0.533286	-886.28	0.0100569	50.7393	42.9708	-0.239747	-20312.3	0.00206084
XVI	750523	750723	750623	750623	750623	750623	0	10527.1626337	5273.32062534	-0.997333019494	-881.185453901	0.0100569	10527.2	5273.32	-0.997333	-881.185	0.0100569	55.8967	65.8217	0.2358	-8609.28	0.0103042
XII	384426	384626	384526	384528	384525	384526	3	55154.8073824	41521.5004487	-0.410255295501	-882.474456477	0.0100569	55232	41608.2	-0.408635	-879.606	0.0100569	32.1948	31.7065	-0.0220494	-205.444	0.482977
XVI	281083	281283	281183	281202	281165	281183	37	22334.8612874	14642.7240402	-0.494021392988	-756.834466189	0.012365	21420.2	13419.4	-0.674657	-877.839	0.0100569	44.4209	53.1735	0.25947	-16166.3	0.00337977
X	269524	269724	269624	269603	269645	269624	42	15362.0936454	20566.3974731	0.84333708693	-347.758400037	0.0497074	11849.3	19420	0.712743	-880.914	0.0100569	51.8274	47.0653	-0.139051	-4751.97	0.0322315
VI	31967	32167	32067	32039	32095	32067	56	8298.88976653	2955.26657109	-0.890515922445	-1402.92665891	0.00527574	6763.16	2810.33	-1.26696	-865.129	0.0101393	54.6008	61.2107	0.164861	-2302.43	0.08977
II	192627	192827	192727	192746	192709	192727	37	15494.9389461	25260.1851269	1.39489725978	-1122.75800266	0.00675954	13130.1	21008	0.678057	-868.884	0.0101393	47.3162	35.8259	-0.401332	-34371.7	0.000659467
VIII	48896	49096	48996	49009	48983	48996	26	38081.6975379	52626.8953925	0.513204028842	-1078.94572211	0.00708928	37284.2	50148.5	0.427642	-871.1	0.0101393	45.8588	38.4404	-0.254574	-31415.1	0.000824334
XIII	508984	509184	509084	509085	509084	509084	1	26730.7543601	38161.7424099	0.49532105126	-938.244643794	0.00923254	27072.1	38161.7	0.495321	-876.178	0.0101393	51.4112	42.8013	-0.26443	-28493.2	0.0012365
I	194741	194941	194841	194841	194841	194841	0	22786.3414958	32962.0883621	0.532638340943	-868.168362536	0.0101393	22786.3	32962.1	0.532638	-868.168	0.0101393	52.8021	45.3614	-0.219128	-17327.3	0.00313247
XVI	830150	830350	830250	830250	830251	830250	1	34356.0992159	46650.0710273	0.450052101968	-860.463926645	0.0101393	34356.1	46683.7	0.442353	-864.854	0.0101393	45.1801	40.2372	-0.167159	-12228.8	0.00593521
XII	925675	925875	925775	925775	925775	925775	0	2656.14220683	6531.88565538	1.29816714687	-871.488345283	0.0101393	2656.14	6531.89	1.29817	-871.488	0.0101393	69.483	60.5404	-0.19876	-4842.63	0.0307477
XIV	426908	427108	427008	427008	427008	427008	0	5043.17794691	10120.871433	1.0049284788	-858.628286325	0.0101393	5043.18	10120.9	1.00493	-858.628	0.0101393	56.0606	50.17	-0.160162	-2791.25	0.0713049
XV	622592	622792	622692	622692	622692	622692	0	13551.4690087	7462.16233944	-0.86078359988	-869.182555994	0.0101393	13551.5	7462.16	-0.860784	-869.183	0.0101393	55.042	58.0877	0.0776989	-1154.11	0.181601
X	421742	421942	421842	421842	421842	421842	0	0.0	401.787678458	8.65028951168	-874.447000099	0.0101393	0	401.788	8.65029	-874.447	0.0101393	78.5119	76.9976	-0.0280961	-57.0288	0.670101
XIV	518273	518473	518373	518369	518377	518373	8	24967.6937203	35477.226996	0.528440047922	-850.835921664	0.0103042	25307.4	35936.1	0.505872	-858.765	0.0101393	47.9201	42.9982	-0.156353	-8754.01	0.00980958
IV	1278340	1278540	1278440	1278442	1278439	1278440	3	22871.6651614	14740.5514591	-0.638633284841	-834.444756115	0.010469	23053.5	14740.6	-0.645194	-869.49	0.0101393	40.2219	45.3111	0.171882	-5725.88	0.0223395
V	242627	242827	242727	242724	242730	242727	6	18979.6279755	28059.8228145	0.565474672089	-823.164979895	0.0105515	19082.5	28468.7	0.577128	-871.764	0.0101393	48.3986	42.2712	-0.195288	-10725.9	0.00725414
IV	55153	55353	55253	55253	55254	55253	1	12304.2993639	19669.1256581	0.676770317997	-810.94911384	0.0108812	12304.3	19938.1	0.696369	-866.565	0.0101393	55.9411	49.1132	-0.187798	-8071.39	0.011788
XV	159217	159417	159317	159319	159316	159317	3	31768.0880019	22102.0268958	-0.523080281813	-809.707534508	0.0108812	32208.8	22213.5	-0.536017	-858.402	0.0101393	43.9996	48.2023	0.131613	-5648.06	0.0228341
II	357939	358139	358039	358034	358044	358039	10	36172.7350923	48052.1158808	0.409871852464	-769.416255696	0.0121177	35750.8	48340.6	0.435261	-868.419	0.0101393	49.1398	45.8893	-0.0987353	-5235.78	0.0270382
IV	742276	742476	742376	742354	742399	742376	45	15966.4769564	20881.641274	0.837482574389	-301.214945934	0.0652873	11493	18870.5	0.715382	-861.998	0.0101393	53.4804	55.2439	0.0468059	-607.379	0.288599
XV	344895	345095	344995	344995	344996	344995	1	37258.2476168	49586.2587321	0.42659415043	-803.831734615	0.0108812	37258.2	50015.5	0.424814	-857.907	0.0102217	49.6642	47.2803	-0.0709676	-2690.39	0.0747671
XVI	76789	76989	76889	76898	76881	76889	17	33730.7897823	44781.1810718	0.494209270001	-714.270574688	0.013684	32779.9	44781.6	0.450095	-857.484	0.0102217	42.0365	33.9522	-0.308135	-36811.6	0.000577034
XVI	22060	22260	22160	22170	22150	22160	20	18030.2888521	28467.5248226	0.696427358573	-1115.89967306	0.00675954	17946.8	26940.5	0.58605	-849.12	0.0103042	49.6122	41.0927	-0.271811	-20622.8	0.00206084
XI	44759	44959	44859	44859	44859	44859	0	11544.2137474	18873.9526363	0.709226670368	-848.431908633	0.0103042	11544.2	18874	0.709227	-848.432	0.0103042	58.5315	44.5567	-0.393571	-34362.9	0.000659467
X	512791	512991	512891	-	512891	512891	0	9281.49405173	15926.7060607	0.779018960243	-851.151837265	0.0103042	9281.49	15926.7	0.779019	-851.152	0.0103042	57.7868	47.9772	-0.268389	-13473.2	0.00494601
XVI	502095	502295	502195	502195	502195	502195	0	11036.2058181	5699.71148043	-0.953283470417	-851.748928675	0.0103042	11036.2	5699.71	-0.953283	-851.749	0.0103042	55.8109	67.3941	0.272076	-13573.5	0.00494601
XIII	661590	661790	661690	661690	661690	661690	0	3655.82026479	8043.74420935	1.13767206145	-851.293726926	0.0103042	3655.82	8043.74	1.13767	-851.294	0.0103042	59.2341	50.664	-0.225465	-4352.45	0.0380842
II	194703	194903	194803	194803	194804	194803	1	42262.8985827	55433.2146125	0.399784838034	-813.074397238	0.0107163	42262.9	55742.1	0.399375	-849.862	0.0103042	44.6781	40.9267	-0.126528	-8395.04	0.0108812
XIII	510772	510972	510872	510857	510887	510872	30	4396.22390052	8918.22300138	1.1539588923	-778.103834327	0.011788	4175.03	8828.71	1.08042	-852.552	0.0103042	49.5338	51.4077	0.0535719	-235.292	0.457423
XIV	426454	426654	426554	426552	426556	426554	4	18236.8704214	26553.6213514	0.626697320239	-723.095756354	0.0133542	17923	26904.5	0.58604	-847.952	0.0103042	53.4908	48.0928	-0.153471	-7321.42	0.0144259
XV	1040601	1040801	1040701	1040664	1040738	1040701	74	5578.1545784	1595.03486471	-1.76485023679	-1305.69520675	0.00560547	4221.77	1348.93	-1.64603	-846.41	0.0103866	67.6458	71.2272	0.0744272	-627.818	0.283324
VII	97581	97781	97681	97681	97681	97681	0	35378.0674626	47734.710885	0.432183478832	-846.062236516	0.0103866	35378.1	47734.7	0.432183	-846.062	0.0103866	47.0522	45.1644	-0.0590768	-1649.07	0.129173
IX	309492	309692	309592	309578	309606	309592	28	42312.2765787	55629.3028674	0.514247298703	-829.554747448	0.010469	41425.7	54747.9	0.402278	-846.246	0.0103866	43.8756	43.0457	-0.0275495	-403.207	0.36213
XVI	897991	898191	898091	898078	898105	898091	27	27254.0084098	36892.8257161	0.613794460259	-667.869657081	0.0152502	25564.8	36145.5	0.499657	-843.788	0.0103866	51.0124	48.1673	-0.0827946	-2871.12	0.0689968
XIV	662272	662472	662372	662371	662374	662372	3	19485.7769124	11533.2519799	-0.707536315372	-986.664345362	0.00849064	19196.7	11881.1	-0.692192	-825.079	0.010469	53.4002	52.3904	-0.0275408	-172.133	0.511005
XIV	300964	301164	301064	301067	301062	301064	5	7183.20176588	13252.9309979	0.841160102909	-891.288061136	0.00997445	7236.39	13133.4	0.8599	-840.877	0.010469	42.0346	40.9488	-0.037756	-147.714	0.539197
XIII	757361	757561	757461	757456	757466	757461	10	62141.636642	78419.0545597	0.338250599576	-856.442511068	0.0102217	62151.1	78179.1	0.331004	-831.289	0.010469	32.9621	29.6404	-0.153245	-14838.8	0.00420411
XIII	71070	71270	71170	71176	71164	71170	12	35783.4798838	48110.8313714	0.447997427857	-833.612284164	0.010469	35477.4	47753.1	0.428695	-833.522	0.010469	47.497	40.5989	-0.226396	-24208.9	0.00156624
VIII	415081	415281	415181	415181	415182	415181	1	25153.8890863	35572.4227677	0.502881545366	-831.46165811	0.010469	25153.9	35639.7	0.502703	-841.576	0.010469	48.567	44.0239	-0.141689	-7306.7	0.0145083
XV	316355	316555	316455	316455	316455	316455	0	29888.7745613	20418.0692785	-0.549757295577	-835.496100888	0.010469	29888.8	20418.1	-0.549757	-835.496	0.010469	37.6076	40.3556	0.101745	-2661.12	0.0760036
I	15279	15479	15379	15377	15382	15379	5	57789.230455	73180.8457545	0.347919012739	-822.409791259	0.0105515	57681.1	73192.9	0.343603	-836.213	0.010469	40.6265	37.3609	-0.120892	-9614.9	0.00865551
III	297896	298096	297996	297996	297997	297996	1	17222.6683571	25794.1939761	0.613819714408	-804.558428872	0.0108812	17222.7	25955.7	0.591742	-833.028	0.010469	52.3305	47.4308	-0.141827	-5954.75	0.0209381
II	383898	384098	383998	383995	384002	383998	7	25640.146951	35850.751585	0.479608013588	-786.82984906	0.0114582	25532.8	35989.8	0.495232	-826.14	0.010469	40.2762	35.3947	-0.186395	-10500.4	0.00750144
XIII	723056	723256	723156	723151	723162	723156	11	37945.4227187	50093.7853372	0.424463244158	-768.728438818	0.0121177	37930.8	50595	0.415624	-832.378	0.010469	49.5158	47.9871	-0.0452425	-1152.75	0.181766
XIII	271775	271975	271875	271877	271874	271875	3	30644.9198583	21388.9661693	-0.53459252328	-768.102533276	0.0122001	31113	21435.9	-0.53749	-833.523	0.010469	33.4554	35.1955	0.0731514	-1291.2	0.162888
V	342322	342522	342422	342414	342431	342422	17	3512.00221268	7483.14710497	1.14591948734	-736.129633146	0.0131069	3405.63	7597.3	1.15757	-829.275	0.010469	55.0067	45.508	-0.273487	-5377.54	0.0255544
II	525205	525405	525305	525301	525310	525305	9	16001.6123373	23777.0734526	0.646238183234	-714.950945796	0.013684	15532.5	23818.3	0.616778	-826.103	0.010469	57.3386	52.7588	-0.120094	-4768.97	0.0318193
VIII	17143	17343	17243	17243	17244	17243	1	4101.39348794	8273.23686662	1.08852625631	-711.704232788	0.013684	4101.39	8668.84	1.07972	-836.154	0.010469	52.7696	48.5319	-0.120773	-1126.45	0.184568
II	251701	251901	251801	251813	251789	251801	24	16274.9473847	10069.5064085	-0.321304314123	-700.62065486	0.0139313	15034	8695.07	-0.789955	-824.257	0.010469	45.5681	53.2096	0.223664	-8898.22	0.00956228
XIII	220040	220240	220140	220138	220142	220140	4	28976.8815558	39003.657383	0.451909677759	-681.141442514	0.0146732	29052.3	40188.7	0.468138	-829.242	0.010469	45.2423	44.6436	-0.0192186	-142.066	0.545957
XII	1041255	1041455	1041355	1041340	1041371	1041355	31	17592.5113395	25457.8556368	0.71536917398	-672.072139261	0.0150853	16904	25547.4	0.595808	-830.559	0.010469	41.7946	36.4561	-0.197158	-8376.97	0.0108812		SST2
VIII	114392	114592	114492	114498	114487	114492	11	23783.4113457	16184.957744	-0.54737843108	-677.920103189	0.014838	23678.9	15433.7	-0.617523	-823.019	0.0105515	44.3933	57.1403	0.364164	-36306.3	0.000577034
XI	368894	369094	368994	369004	368985	368994	19	38572.9193409	52654.5291221	0.441956183172	-1003.11471903	0.00791361	38660.4	51331.5	0.40899	-819.037	0.0106339	50.8964	46.1415	-0.141498	-11936.5	0.00618251
XV	161575	161775	161675	161674	161676	161675	2	48091.3282809	62264.6928118	0.372559299379	-831.32074189	0.010469	48195.1	62264.7	0.369528	-818.099	0.0106339	36.2944	32.2572	-0.170125	-14879.2	0.00420411
VII	978962	979162	979062	979062	979062	979062	0	41259.0550339	54350.503019	0.39758260838	-821.56586988	0.0106339	41259.1	54350.5	0.397583	-821.566	0.0106339	40.5626	36.3699	-0.157404	-11832.3	0.00618251
V	43843	44043	43943	43943	43943	43943	0	34809.6770362	46835.5810202	0.428116533853	-815.392809652	0.0106339	34809.7	46835.6	0.428117	-815.393	0.0106339	46.8365	43.455	-0.10811	-5643.09	0.0228341
II	276697	276897	276797	276805	276789	276797	16	24582.9083436	16294.0042416	-0.490519043303	-792.95452108	0.0112109	24296.6	15940.8	-0.608032	-820.461	0.0106339	32.6041	37.8755	0.216213	-8734.43	0.00980958
VIII	98369	98569	98469	98471	98468	98469	3	21711.4417765	14576.7896257	-0.624999646927	-660.301626303	0.0154975	22504.5	14506.4	-0.633517	-820.508	0.0106339	40.3056	39.7333	-0.0206298	-75.6074	0.633831
IV	1506385	1506585	1506485	1506493	1506478	1506485	15	22929.6487469	33764.8147981	0.550446745665	-971.298200855	0.00890281	23143.1	33049.3	0.514033	-814.101	0.0107163	46.4786	41.8349	-0.15186	-7477.57	0.0140961
XIII	145650	145850	145750	145750	145751	145750	1	20649.0453995	12787.0701209	-0.641604338122	-885.587288815	0.0100569	20649	13067.6	-0.660076	-812.77	0.0107163	42.6152	48.0312	0.172603	-5504.46	0.0240706
XIV	174835	175035	174935	174932	174938	174935	6	19103.6583902	11819.2599548	-0.681989635915	-822.232645477	0.0105515	19105.4	11852	-0.688847	-813.902	0.0107163	38.5125	43.9422	0.190283	-5576.86	0.0233287
VIII	472217	472417	472317	472317	472317	472317	0	29902.9719783	41071.4203962	0.45784596448	-812.508463075	0.0107163	29903	41071.4	0.457846	-812.508	0.0107163	47.4105	45.4351	-0.0613999	-1586.87	0.133707
XI	471098	471298	471198	471200	471196	471198	4	21642.7260759	31184.6455571	0.553651338282	-804.969567594	0.0108812	21895.7	31530.2	0.526083	-811.415	0.0107988	50.9853	44.873	-0.184232	-12096.8	0.00601764
V	241965	242165	242065	242065	242066	242065	1	5064.17859086	9906.70709304	0.982799965615	-786.103917826	0.0115407	5064.18	9993.45	0.980654	-811.63	0.0107988	52.0501	52.4086	0.00990239	-11.2211	0.827797
XIV	352360	352560	352460	352472	352449	352460	23	17973.5654881	30039.79859	0.825008707141	-1462.74927483	0.00511087	17209.7	25800.3	0.584168	-808.43	0.0108812	50.9211	40.7916	-0.319994	-29015.7	0.00107163
III	6441	6641	6541	6507	6576	6541	69	10144.1436313	4696.14544909	1.21091740251	-1029.33402088	0.00774874	5482.22	2113.13	-1.37538	-809.008	0.0108812	47.4349	49.051	0.0483335	-187.843	0.49831
XIV	65914	66114	66014	66017	66011	66014	6	28708.3581897	40685.9172053	0.470170642107	-961.700157796	0.00906768	29475.8	40557.6	0.460443	-810.983	0.0108812	44.2019	40.9388	-0.110637	-4574.21	0.034622
XV	32179	32379	32279	32280	32279	32279	1	10873.0207382	5661.80780513	-0.93434381368	-820.535255366	0.0106339	10819.8	5661.81	-0.934344	-805.285	0.0108812	55.399	61.967	0.161641	-3663.39	0.0489655
XII	324132	324332	324232	324232	324232	324232	0	28361.7054665	39242.4070481	0.468469247839	-810.88753112	0.0108812	28361.7	39242.4	0.468469	-810.888	0.0108812	47.5441	38.4082	-0.30785	-34547.5	0.000659467
XV	251260	251460	251360	251360	251360	251360	0	14537.9551719	8372.73911976	-0.796052783019	-808.4133395	0.0108812	14538	8372.74	-0.796053	-808.413	0.0108812	53.5737	61.6975	0.203687	-8675.78	0.0101393
VII	277347	277547	277447	-	277447	277447	0	3193.63705978	863.774190723	-1.88647425222	-803.993585254	0.0108812	3193.64	863.774	-1.88647	-803.994	0.0108812	60.2329	68.71	0.189967	-2361.78	0.0862254
XII	839048	839248	839148	839149	839148	839148	1	26823.6210536	37380.3543196	0.478776237169	-804.979751521	0.0108812	26823.6	37380.4	0.478776	-804.98	0.0108812	47.048	46.0222	-0.0318028	-394.702	0.366087
XVI	381582	381782	381682	381684	381680	381682	4	16399.2768775	10023.3312508	-0.730647909067	-739.58526469	0.0130245	16735.4	10030.4	-0.738525	-810.884	0.0108812	39.9371	45.996	0.203777	-6080.62	0.0201138
I	115751	115951	115851	115866	115837	115851	29	19235.6799538	13203.2931704	-0.427839522825	-525.854021439	0.0230814	19253.8	12000.5	-0.682051	-805.228	0.0108812	48.1523	51.9662	0.109969	-2577.64	0.0782293
VII	20148	20348	20248	20255	20241	20248	14	3510.65200455	7701.09134929	1.16539069049	-809.842497987	0.0108812	3406.05	7520.55	1.14274	-802.384	0.0109636	56.2229	48.6515	-0.208673	-3184.37	0.0609183
XII	419043	419243	419143	419145	419142	419143	3	42130.2224383	31013.2537007	-0.445579933787	-779.473471854	0.011788	42340.4	31053.1	-0.447296	-801.343	0.0109636	39.963	43.8072	0.132504	-6708.31	0.0162394
XI	299019	299219	299119	299127	299112	299119	15	10667.4115392	5850.02282575	-0.867048687224	-693.19978732	0.0140137	10800.4	5654.5	-0.93361	-802.832	0.0109636	41.065	53.0959	0.37069	-12746.7	0.00527574
III	251226	251426	251326	251320	251332	251326	12	36206.5399686	45866.9832141	0.451181594032	-517.720475074	0.0244827	34566.2	46452.9	0.426406	-802.574	0.0109636	46.4608	44.5057	-0.0620232	-1880.88	0.111945
VIII	389542	389742	389642	389642	389643	389642	1	16441.0263023	9775.00739005	-0.750130661316	-819.898027191	0.0106339	16441	9842.26	-0.740238	-800.14	0.0111285	35.526	47.1653	0.40885	-23399.9	0.00156624
IV	337905	338105	338005	338000	338011	338005	11	27447.9251699	18497.8085465	-0.551517672365	-819.437390605	0.0106339	27237.8	18419.4	-0.564381	-799.979	0.0111285	42.2228	46.143	0.128088	-4139.1	0.0403099
V	460938	461138	461038	461038	461038	461038	0	16444.8764304	24807.8500617	0.593158543899	-799.810578693	0.0111285	16444.9	24807.9	0.593159	-799.811	0.0111285	58.8748	53.258	-0.144652	-6906.72	0.0157448
XIII	529347	529547	529447	529447	529447	529447	0	15191.5636073	8891.27605684	-0.772807976831	-800.169955695	0.0111285	15191.6	8891.28	-0.772808	-800.17	0.0111285	52.7376	58.5962	0.151975	-4499.38	0.0360234
VII	875635	875835	875735	875735	875735	875735	0	14279.3110653	8208.60134126	-0.798718047164	-799.085315694	0.0111285	14279.3	8208.6	-0.798718	-799.085	0.0111285	35.6871	38.7488	0.118748	-1425.04	0.147638
XII	783216	783416	783316	783322	783310	783316	12	35759.5406137	47692.7598481	0.456264493797	-784.117026293	0.0116231	35756.3	47812.3	0.419185	-799.672	0.0111285	45.6387	35.4472	-0.364586	-58770.7	0.000164867
IV	1088765	1088965	1088865	1088853	1088877	1088865	24	12935.1540245	19761.3566245	0.690775678787	-674.603680591	0.0149205	11738.1	18878.9	0.685571	-797.12	0.0111285	56.5811	46.6243	-0.279238	-18160.8	0.00288517
VI	175845	176045	175945	175937	175953	175945	16	28054.6149794	37562.5899523	0.54934424396	-633.984834821	0.0164867	27008.5	37559.5	0.475763	-799.213	0.0111285	49.7953	43.9251	-0.180964	-13150.6	0.00519331
XIV	502388	502588	502488	502487	502490	502488	3	25796.9765151	34912.8142375	0.512249522776	-631.258048088	0.0165691	25155.7	35342	0.490498	-796.837	0.0111285	53.6961	49.0549	-0.130421	-7102.43	0.0149205
XII	198374	198574	198474	198498	198450	198474	48	8246.49841815	13075.9178004	0.838674930755	-522.483943558	0.0236584	6840.64	12426.3	0.861197	-797.916	0.0111285	54.0323	49.1761	-0.135865	-2993.66	0.0649575
VII	339489	339689	339589	339596	339583	339589	13	9380.39888161	16136.5039235	0.83369154998	-869.671705025	0.0101393	9180.88	15548.3	0.760057	-794.362	0.0112109	55.8387	46.8961	-0.251799	-10922.8	0.00692441
X	62417	62617	62517	62517	62517	62517	0	21323.5530608	13672.3192619	-0.641189857949	-795.132513392	0.0112109	21323.6	13672.3	-0.64119	-795.133	0.0112109	54.1009	60.4483	0.160049	-8487.22	0.0107988
IX	438196	438396	438296	438296	438296	438296	0	3512.84161983	1029.32385964	-1.77094155894	-796.246610339	0.0112109	3512.84	1029.32	-1.77094	-796.247	0.0112109	66.2355	80.433	0.280182	-7387.49	0.0143434
XVI	464634	464834	464734	464735	464734	464734	1	31697.9001519	42982.973705	0.441562951077	-786.277860963	0.0115407	31649.9	42983	0.441563	-793.718	0.0112109	50.6021	46.7091	-0.115495	-6623.76	0.0168164
IV	449685	449885	449785	449786	449784	449785	2	14690.7923482	8576.12994457	-0.781554076409	-780.615978381	0.0117055	14742.2	8576.13	-0.781554	-792.814	0.0112109	28.1414	30.9405	0.136801	-1821.79	0.116314
XV	383706	383906	383806	383812	383801	383806	11	23988.5075221	33419.8117757	0.534408891266	-718.654157313	0.0136015	23703.9	33600.4	0.503353	-795.516	0.0112109	50.0423	46.1308	-0.11742	-5021.05	0.0282747
XI	107383	107583	107483	107487	107480	107483	7	27895.76212	19397.3334931	-0.523221310387	-713.167880723	0.013684	27873.5	18981.4	-0.55431	-791.482	0.0112109	37.7591	43.7151	0.211309	-10641.1	0.00750144
XII	727820	728020	727920	727913	727928	727920	15	26461.0629807	35356.0397606	0.516059680116	-588.937022939	0.0181354	25544.4	35799.6	0.486938	-796.014	0.0112109	44.6847	39.1983	-0.188989	-11892	0.00618251
III	213162	213362	213262	213285	213239	213262	46	34917.9973347	42298.7888298	0.447364339599	-319.118997288	0.0594345	28680	39495.3	0.461637	-793.727	0.0112109	51.2451	53.7255	0.0681924	-2705.67	0.0741901
XVI	819095	819295	819195	819200	819191	819195	9	11742.7322778	6329.20973254	-0.822959995962	-803.08704264	0.0109636	11693.9	6329.65	-0.885562	-789.815	0.0112934	40.1371	47.6969	0.24896	-6292.9	0.0188773
XV	385319	385519	385419	385421	385418	385419	3	20275.2912159	29667.2256578	0.551233105896	-827.682702243	0.010469	20376.4	29553.1	0.536412	-788.994	0.0113758	46.6183	39.4887	-0.239456	-15816.4	0.00337977
II	679583	679783	679683	679688	679678	679683	10	39739.6916632	52596.8253308	0.41369384507	-821.263475332	0.0106339	39794.7	52391.1	0.396745	-788.884	0.0113758	37.9053	32.5326	-0.220514	-21262.5	0.00189597
VII	371458	371658	371558	371545	371572	371558	27	28740.5770747	19583.6170833	-0.182928142919	-813.639131339	0.0107163	26838	18145.5	-0.564665	-789.142	0.0113758	39.465	45.4985	0.205246	-11428.8	0.00651224
VII	624545	624745	624645	624645	624646	624645	1	40832.0996229	53225.2895654	0.39106409547	-747.016625686	0.0126123	40832.1	53582.8	0.392067	-788.645	0.0114582	41.3355	39.2992	-0.0728813	-2577.81	0.0782293
VI	46184	46384	46284	46284	46285	46284	1	17322.6847754	25548.7513216	0.567320068296	-741.083535868	0.012942	17322.7	25816.5	0.575629	-786.931	0.0114582	53.3173	49.1307	-0.11798	-3949.75	0.04336
VII	487015	487215	487115	487136	487095	487115	41	16157.6926856	23290.2629173	0.577150613359	-602.928488343	0.0175583	14520.4	22343.6	0.621781	-786.781	0.0114582	56.5701	47.0991	-0.26434	-19756.4	0.0022257
V	178429	178629	178529	178557	178501	178529	56	6048.22105396	2841.92573839	-0.891897136878	-593.700455463	0.0178881	6141.31	2551.95	-1.26694	-785.709	0.0115407	49.2444	66.1891	0.426633	-13962	0.00494601
XIII	607041	607241	607141	607142	607141	607141	1	26194.9405431	37268.8134687	0.473177861131	-899.768906799	0.00972715	26847.6	37268.8	0.473178	-784.863	0.0116231	48.9818	45.4345	-0.108457	-4602.73	0.0339626
VIII	540839	541039	540939	540939	540939	540939	0	366.993933163	0.0	-8.51961240361	-783.961005038	0.0116231	366.994	0	-8.51961	-783.961	0.0116231	52.7057	84.875	0.68738	-1102.83	0.188196
XI	322212	322412	322312	322312	322312	322312	0	1991.25931051	5217.92420959	1.38979488179	-783.780816195	0.0116231	1991.26	5217.92	1.38979	-783.781	0.0116231	68.9032	63.8991	-0.108775	-959.061	0.21103
VII	557153	557353	557253	557253	557253	557253	0	14501.3189331	8432.41712834	-0.782165983128	-780.985615836	0.0117055	14501.3	8432.42	-0.782166	-780.986	0.0117055	56.7705	62.7454	0.144366	-5372.97	0.0256368
XI	281428	281628	281528	281525	281532	281528	7	19554.9001839	12213.7635575	-0.675223983084	-811.065392732	0.0108812	19450.3	12262.9	-0.665487	-777.332	0.011788	42.828	53.5793	0.323122	-20058.8	0.0022257
VII	183249	183449	183349	183349	183349	183349	0	12884.3671739	20249.5720131	0.652269736286	-779.588681241	0.011788	12884.4	20249.6	0.65227	-779.589	0.011788	55.25	48.87	-0.177025	-7442.88	0.0143434
XVI	412152	412352	412252	412246	412259	412252	13	9911.65793827	5186.07910145	-0.926324960379	-738.099449631	0.0130245	9810.5	5017.97	-0.967223	-777.316	0.011788	46.6009	49.85	0.0972354	-868.834	0.22628
XIII	709289	709489	709389	709377	709402	709389	25	21528.964395	30474.5017398	0.543362158842	-716.199484754	0.0136015	21060.6	30305.5	0.525035	-777.002	0.011788	50.6193	45.2622	-0.161383	-8931.73	0.00956228
IX	150776	150976	150876	150877	150875	150876	2	37543.3652946	49845.8801616	0.400473240725	-795.072761842	0.0112109	37763.7	49939.7	0.403185	-775.45	0.0118704	39.2536	37.8414	-0.0528567	-1184.46	0.176737
XIV	401119	401319	401219	401212	401227	401219	15	16325.1808676	9840.60671858	-0.707058115418	-774.934522371	0.0118704	16296	9813.19	-0.731722	-776.189	0.0118704	35.4071	43.9063	0.31039	-12350.2	0.00568791
IV	894267	894467	894367	894364	894370	894367	6	29232.1684435	39612.2902185	0.433592637861	-721.771732403	0.0135191	28960.3	39688.8	0.454656	-774.833	0.0118704	49.8122	44.5167	-0.162155	-11571.6	0.00651224
XV	623077	623277	623177	623208	623146	623177	62	20162.6386969	13133.2750018	-0.517497773835	-703.113014681	0.0139313	18352.2	11411.4	-0.685483	-774.89	0.0118704	54.1924	54.1098	-0.00220144	-2.12166	0.911219
XVI	74757	74957	74857	74856	74858	74857	2	10008.6744526	16070.3729085	0.721217548134	-674.508008657	0.0150029	9748.05	16204.9	0.733243	-774.837	0.0118704	50.719	44.7828	-0.179582	-4904.08	0.029676
XIV	118225	118425	118325	118330	118320	118325	10	17229.5340592	26670.530818	0.683546240239	-963.027393423	0.00906768	17318.7	25712.5	0.570137	-769.835	0.0120353	55.8074	51.2869	-0.121866	-4769.77	0.0318193
VI	106931	107131	107031	107038	107024	107031	14	28124.1676605	38875.5173805	0.511133166926	-798.713659092	0.0111285	27644.9	38102.9	0.462887	-769.661	0.0120353	39.5297	33.1675	-0.253168	-20403.2	0.00206084
XV	918621	918821	918721	918721	918721	918721	0	15415.009448	23370.8541918	0.600374691106	-770.795390375	0.0120353	15415	23370.9	0.600375	-770.795	0.0120353	56.4822	51.8674	-0.122968	-4780.06	0.0317369
IV	125424	125624	125524	125524	125524	125524	0	0.0	361.133007076	8.4963864765	-771.149540716	0.0120353	0	361.133	8.49639	-771.15	0.0120353	79.4907	80.4869	0.0179675	-32.9043	0.735801
IV	1307029	1307229	1307129	1307130	1307129	1307129	1	21532.2025089	30880.051471	0.516738339089	-778.048091019	0.011788	21583.6	30880.1	0.516738	-768.389	0.0121177	54.2724	48.6924	-0.156524	-9237.2	0.00915011
XV	21279	21479	21379	21368	21390	21379	22	20108.7778306	29064.639243	0.553622139419	-762.435665813	0.0122826	19595.3	28481.7	0.539531	-768.688	0.0121177	54.7037	44.6979	-0.291431	-26570.7	0.00140137
IV	155312	155512	155412	155408	155416	155412	8	26838.3567829	36804.2438013	0.46773657344	-721.495528191	0.0135191	26273.4	36475.9	0.473339	-768.688	0.0121177	41.6534	39.1402	-0.0897831	-2667.56	0.0755915
VII	1013264	1013464	1013364	1013380	1013348	1013364	32	17485.0595666	11898.7514641	-0.530645211064	-498.982168554	0.0264611	17556.7	10812.9	-0.699263	-769.068	0.0121177	55.1937	60.1177	0.123287	-4034.08	0.0415465
III	300298	300498	300398	300373	300423	300398	50	16965.0727491	25783.7644651	0.726557306631	-859.518579913	0.0101393	13012.1	20329.9	0.643745	-763.725	0.0122001	52.9951	49.3989	-0.101381	-3079.62	0.0629791
IV	379080	379280	379180	379181	379179	379180	2	15440.2541378	23639.2966883	0.594748187046	-814.256966626	0.0107163	15599.8	23579.1	0.59598	-767.192	0.0122001	54.3231	45.5884	-0.252899	-16661.8	0.0032149
XV	345099	345299	345199	345198	345201	345199	3	33362.2092431	44962.267758	0.417139046824	-791.204159441	0.0112109	33711.1	45181.7	0.422517	-767.201	0.0122001	53.8266	51.5607	-0.0620483	-2326.2	0.0879565
XV	670799	670999	670899	670901	670898	670899	3	7216.68967245	12832.2808328	0.846575620243	-771.085667496	0.0120353	7242.44	12845.6	0.82672	-765.648	0.0122001	47.1467	45.2724	-0.0585235	-405.642	0.360811
XIV	47379	47579	47479	47479	47479	47479	0	21293.9783722	13780.4868408	-0.62781865806	-763.443927133	0.0122001	21294	13780.5	-0.627819	-763.444	0.0122001	43.2488	52.1056	0.268777	-15217.6	0.00379194
II	303678	303878	303778	303778	303778	303778	0	8366.66040332	4051.84609945	-1.04607250078	-762.934470008	0.0122001	8366.66	4051.85	-1.04607	-762.934	0.0122001	59.3349	66.9593	0.174404	-3878.12	0.0446789
XIV	663695	663895	663795	663795	663795	663795	0	7682.8921618	3587.61092223	-1.09862606601	-764.427822687	0.0122001	7682.89	3587.61	-1.09863	-764.428	0.0122001	53.4912	59.9821	0.16523	-2690.69	0.0746847
IV	1164699	1164899	1164799	1164799	1164799	1164799	0	6258.9116892	2658.82972774	-1.23512043103	-765.709662483	0.0122001	6258.91	2658.83	-1.23512	-765.71	0.0122001	49.0353	54.6456	0.156284	-1539.91	0.137417
XII	271376	271576	271476	271476	271476	271476	0	1284.70373246	133.638170512	-3.26503165287	-764.9956317	0.0122001	1284.7	133.638	-3.26503	-764.996	0.0122001	76.2465	79.0844	0.0527224	-282.618	0.426098
XV	250048	250248	250148	250151	250145	250148	6	22252.2946678	14553.2868568	-0.587157894081	-762.233720646	0.0122826	22175.2	14486.9	-0.614202	-763.299	0.0122001	37.0365	42.3473	0.193324	-6747.45	0.0162394
XII	259375	259575	259475	259466	259485	259475	19	20818.4210776	13416.7585789	-0.531542375195	-759.877170032	0.012365	20900.9	13448.7	-0.636098	-767.891	0.0122001	40.69	47.6118	0.226647	-9792.09	0.00849064
XI	230355	230555	230455	230451	230459	230455	8	4980.06793189	9655.20140461	0.955653433546	-748.043744374	0.0126123	4953.48	9675.56	0.965904	-764.758	0.0122001	50.3978	51.2153	0.0232128	-50.1726	0.687412
XV	327403	327603	327503	327499	327508	327503	9	20378.1094686	29191.1497217	0.50931463789	-731.157735729	0.0131069	20355.9	29371.7	0.52898	-763.771	0.0122001	44.266	39.871	-0.150856	-5768.33	0.0219273
XV	855092	855292	855192	855189	855195	855192	6	18850.6515141	27193.920593	0.556488783494	-706.469236011	0.0138488	18771.8	27455.4	0.548525	-764.464	0.0122001	50.1836	43.1161	-0.21899	-13806	0.00494601
III	298077	298277	298177	298175	298179	298177	4	16844.5214945	24491.481607	0.557731813573	-662.386505279	0.0154151	16714.2	24959.7	0.57853	-768.027	0.0122001	54.2537	48.4164	-0.164225	-7949.9	0.0118704
XII	788715	788915	788815	788830	788800	788815	30	26204.9682308	34823.4485069	0.631956981865	-559.456285267	0.0202786	23192.9	32776.1	0.498964	-763.374	0.0122001	49.9487	47.6251	-0.0687235	-1846.64	0.114418
V	482586	482786	482686	482682	482690	482686	8	34588.2563028	45783.1450068	0.436350438443	-715.675587226	0.013684	34316.5	45843	0.417799	-762.033	0.0122826	44.2741	39.6039	-0.160819	-11312.2	0.00659467
VII	1063824	1064024	1063924	1063936	1063912	1063924	24	20832.1078985	30486.4452813	0.558778669189	-851.060527303	0.0103042	20931.5	30027.4	0.520605	-757.731	0.012365	53.1798	45.7101	-0.218367	-16912.9	0.0032149
XV	524628	524828	524728	524729	524727	524728	2	22717.8507617	32593.1810945	0.492861675754	-822.755130051	0.0105515	23054.8	32586.1	0.49919	-759.612	0.012365	41.0339	36.2666	-0.178176	-8843.97	0.00972715
VIII	49722	49922	49822	49818	49827	49822	9	16607.9737455	24863.5113491	0.625550665196	-774.095634179	0.0118704	16529	24679.9	0.578331	-758.925	0.012365	52.3366	44.3713	-0.238193	-14487.3	0.00453384
XI	558025	558225	558125	558127	558124	558125	3	37661.670919	49735.1007617	0.398082478283	-764.998127354	0.0122001	37793.7	49836.8	0.399066	-758.834	0.012365	37.8419	34.2436	-0.144151	-8524.82	0.0107988
IV	585441	585641	585541	585541	585541	585541	0	12004.3423169	19010.6826408	0.663253972946	-755.013990676	0.012365	12004.3	19010.7	0.663254	-755.014	0.012365	60.5859	54.2669	-0.15891	-7069.69	0.0150853
XII	302149	302349	302249	302249	302249	302249	0	22302.842489	31659.1372484	0.50539434793	-755.449166026	0.012365	22302.8	31659.1	0.505394	-755.449	0.012365	39.0345	35.6493	-0.130876	-4174.72	0.0401451
XV	743511	743711	743611	743606	743617	743611	11	13796.3363078	21156.2910418	0.726002511871	-734.05773241	0.0131069	13622.4	21061	0.628596	-757.034	0.012365	52.6539	45.3037	-0.216912	-10592.2	0.00750144
IV	1410653	1410853	1410753	1410751	1410756	1410753	5	41941.8352352	54340.1501168	0.396880158453	-729.52254993	0.0133542	41450.5	54023.4	0.382192	-757.363	0.012365	44.6018	42.6903	-0.063194	-2189.47	0.0952106
IV	1058309	1058509	1058409	1058426	1058393	1058409	33	17085.716212	24966.5222404	0.61644400076	-692.192186979	0.0140137	16103	24150.2	0.584701	-758.163	0.012365	53.4553	51.8536	-0.043889	-624.132	0.284725
IV	1258934	1259134	1259034	1259031	1259038	1259034	7	43875.5474447	56179.276384	0.369769266857	-689.797741757	0.0140961	43849.8	56743.9	0.371895	-754.877	0.012365	38.4455	38.666	0.00824803	-34.9453	0.729783
XII	613288	613488	613388	613380	613397	613388	17	24311.4614068	33012.9823387	0.481905992794	-609.616208579	0.0171462	23755.7	33433.9	0.493038	-761.18	0.012365	51.8102	49.0495	-0.0789986	-2453.07	0.0821037
VII	330841	331041	330941	330926	330957	330941	31	12601.6190844	8403.43661333	-0.29843074065	-396.291323526	0.0402275	11574.6	6320.56	-0.872832	-761.623	0.012365	42.4655	47.3687	0.157642	-3190.82	0.0607534
XII	124943	125143	125043	125043	125043	125043	0	0.0	354.889343317	8.47122544331	-753.263903163	0.0124474	0	354.889	8.47123	-753.264	0.0124474	81.4277	76.3401	-0.0930777	-141.803	0.546286
IX	253803	254003	253903	253901	253905	253903	4	54466.4636525	41587.4929313	-0.379514305272	-790.579530989	0.0112934	54141.6	41591	-0.380465	-752.449	0.0125299	34.7908	40.8954	0.233233	-24828.1	0.00156624
XIV	351896	352096	351996	351996	351996	351996	0	6255.68904042	2680.06022824	-1.2229033782	-752.203594464	0.0125299	6255.69	2680.06	-1.2229	-752.204	0.0125299	52.3802	68.9645	0.396834	-14362.4	0.00461627
XI	259258	259458	259358	259358	259358	259358	0	27155.2815362	37391.8651017	0.46149161376	-751.033247799	0.0125299	27155.3	37391.9	0.461492	-751.033	0.0125299	51.0199	49.9769	-0.0297986	-414.879	0.356277
XII	54676	54876	54776	54773	54779	54776	6	53906.755149	67673.4509002	0.339038772964	-707.831163169	0.0138488	53808.2	67998.6	0.33768	-751.522	0.0125299	39.2862	38.1048	-0.0440489	-1176.43	0.178139
III	315198	315398	315298	315331	315265	315298	66	18740.3529135	12270.882061	0.0721790880686	-638.925313899	0.0162394	16825	10309.7	-0.706606	-751.58	0.0125299	48.4248	48.9599	0.0158541	-51.3098	0.68362
XV	29858	30058	29958	29952	29965	29958	13	17437.3443051	26491.2989535	0.665544994601	-881.616111256	0.0100569	17387.7	25678.9	0.562518	-749.636	0.0126123	56.588	55.0356	-0.0401309	-597.613	0.291072
III	299260	299460	299360	299382	299338	299360	44	3284.92878367	7546.10268674	1.42850376347	-877.437505717	0.0101393	2952.44	6667.56	1.17525	-747.644	0.0126123	49.3318	49.3136	-0.000534076	-0.41471	0.954497
I	190101	190301	190201	190197	190205	190201	8	21781.8969546	14087.0959564	-0.629201115096	-783.077933331	0.0117055	21649	14120.7	-0.616488	-750.267	0.0126123	48.3508	51.4595	0.0898984	-1754.52	0.120435
XI	44098	44298	44198	44198	44198	44198	0	8281.27586954	14163.9150063	0.774295130315	-748.726415721	0.0126123	8281.28	14163.9	0.774295	-748.726	0.0126123	60.8571	49.1699	-0.307649	-16725.8	0.0032149
III	121395	121595	121495	121495	121496	121495	1	17668.1063955	26010.2655006	0.583935150454	-747.831045227	0.0126123	17668.1	26010.3	0.557934	-747.831	0.0126123	52.9802	46.7333	-0.181003	-9639.61	0.00865551
X	347605	347805	347705	347705	347705	347705	0	19503.2423812	28240.6650509	0.534060074087	-747.75267394	0.0126123	19503.2	28240.7	0.53406	-747.753	0.0126123	55.6693	51.9483	-0.0998074	-3655.94	0.0491303
XII	369688	369888	369788	369788	369788	369788	0	11783.8805054	18703.8449991	0.666520173366	-749.619484545	0.0126123	11783.9	18703.8	0.66652	-749.619	0.0126123	50.0822	48.1405	-0.0570441	-636.619	0.280851
XV	162461	162661	162561	162562	162560	162561	2	42516.1919081	55050.1030388	0.371683892786	-735.648660762	0.0131069	42492.2	55129.8	0.375634	-747.635	0.0126123	36.9176	33.973	-0.119923	-6685.8	0.0164867
XVI	330648	330848	330748	330755	330742	330748	13	25823.6889109	35942.6104304	0.504261063324	-768.638101066	0.0121177	25549.5	35441.7	0.47215	-743.437	0.0126947	45.8648	41.1903	-0.155082	-8397.83	0.0108812
IX	386947	387147	387047	387047	387047	387047	0	15478.2409945	23299.693518	0.590069450415	-744.041632746	0.0126947	15478.2	23299.7	0.590069	-744.042	0.0126947	35.5855	36.422	0.0335218	-198.754	0.488913
XI	338545	338745	338645	338652	338638	338645	14	12093.4311821	6783.77432598	-0.671189896066	-732.667451313	0.0131069	11808.8	6537.39	-0.853074	-745.309	0.0126947	46.0319	53.6222	0.220195	-5950.46	0.0209381
XIV	372734	372934	372834	372827	372841	372834	14	16893.8994905	24505.6903798	0.557851270201	-654.953911255	0.0155799	16298.1	24309.3	0.576803	-743.97	0.0126947	48.5308	41.9273	-0.211013	-10727.8	0.00725414
IV	1520122	1520322	1520222	1520206	1520238	1520222	32	23793.214067	31980.3993999	0.428944706887	-553.755054119	0.0207732	22648.5	31994	0.498383	-743.448	0.0126947	52.2605	47.565	-0.135821	-7136.97	0.014838
XIII	525022	525222	525122	-	525122	525122	0	19450.8488111	28141.7136209	0.532877066615	-742.032944368	0.0127772	19450.8	28141.7	0.532877	-742.033	0.0127772	56.1124	47.7693	-0.232235	-18051.2	0.0029676
X	385480	385680	385580	385558	385602	385580	44	18354.1407905	25903.897261	0.637736109661	-599.295635439	0.0177232	16172.1	24141	0.577979	-741.696	0.0127772	53.8803	50.5265	-0.0927169	-2776.32	0.0719644
X	143794	143994	143894	143891	143897	143894	6	18728.4053654	26311.0688211	0.65814691348	-593.603033077	0.0178881	17619.1	25920.7	0.556966	-742.768	0.0127772	50.2134	49.2922	-0.0267121	-216.161	0.47358
XV	329451	329651	329551	329548	329555	329551	7	23469.7968012	33119.3741816	0.517901091496	-765.216365839	0.0122001	23519.4	33018.5	0.489419	-741.429	0.0128596	46.0739	40.8396	-0.173981	-9287.39	0.00906768
XIII	542225	542425	542325	542326	542325	542325	1	13461.495948	21243.9882859	0.618432328367	-831.577334963	0.010469	13837.9	21244	0.618432	-740.596	0.012942	59.2627	52.0487	-0.187263	-9994.37	0.00816091
VII	1078285	1078485	1078385	1078374	1078397	1078385	23	3583.59628579	7532.92217962	1.33458008178	-717.36708773	0.0136015	3425.81	7366.5	1.10453	-740.155	0.012942	39.3454	32.7667	-0.263966	-3341.35	0.0572912
III	107657	107857	107757	107762	107752	107757	10	44454.9269072	33139.7245249	-0.391342048441	-759.168045841	0.012365	44099.3	32977.8	-0.419259	-737.979	0.0130245	35.0089	39.8991	0.188634	-13503.5	0.00494601
III	79	279	179	179	179	179	0	1993.44892579	379.211677808	-2.39419134472	-738.025607775	0.0130245	1993.45	379.212	-2.39419	-738.026	0.0130245	55.7753	61.7834	0.147594	-284.085	0.425109
IV	1410831	1411031	1410931	1410929	1410934	1410931	5	35928.2434094	47138.6030078	0.39607190003	-693.122604022	0.0140137	35799.6	47364.8	0.403871	-737.94	0.0130245	47.9415	43.6054	-0.136767	-9100.78	0.00939741
VII	19361	19561	19461	19453	19470	19461	17	15364.1010659	22744.7299011	0.617291341914	-671.870685794	0.0150853	15125.6	22839.4	0.594532	-739.768	0.0130245	43.0174	38.5658	-0.157596	-4914.97	0.0295112
XIII	298457	298657	298557	298559	298555	298557	4	6693.91710047	3171.51872546	-1.11054423105	-643.89598961	0.0159921	6976.76	3171.52	-1.13738	-738.293	0.0130245	48.4945	53.5786	0.143837	-1362.96	0.154068
IV	616479	616679	616579	616574	616584	616579	10	10703.9893364	17917.4106835	0.732382487735	-878.168253522	0.0100569	11069.3	17713.8	0.678315	-733.488	0.0131069	52.3519	47.5332	-0.139305	-3822.18	0.0455857
VII	702781	702981	702881	702888	702875	702881	13	5890.1039619	11019.5589625	0.910023248796	-772.288815447	0.0120353	5968.95	10986.8	0.880218	-734.115	0.0131069	41.5556	39.934	-0.057425	-272.325	0.4336
XII	510716	510916	510816	510817	510815	510816	2	29297.6458252	39935.315317	0.435529323914	-754.610406473	0.012365	29373	39861.9	0.440517	-732.928	0.0131069	40.943	36.0846	-0.182232	-11725.1	0.00634737
VII	433457	433657	433557	433562	433553	433557	9	20664.6044562	29641.8788817	0.523047770961	-747.603650942	0.0126123	20611.5	29471.9	0.51589	-731.046	0.0131069	50.446	46.3876	-0.121	-4558.83	0.0348693
IX	275208	275408	275308	275309	275308	275308	1	40721.8755437	53022.8574965	0.378927375658	-738.188852728	0.0130245	40775.1	53022.9	0.378927	-731.229	0.0131069	35.3026	34.4972	-0.0332978	-487.19	0.328992
IV	681834	682034	681934	681934	681935	681934	1	8954.7328105	4517.57676626	-0.995644669489	-735.990106213	0.0131069	8954.73	4517.58	-0.987101	-735.99	0.0131069	35.2032	44.1588	0.326996	-7128.84	0.014838
X	606699	606899	606799	606799	606799	606799	0	31524.0124851	22288.1541021	-0.50017403969	-737.670014124	0.0131069	31524	22288.2	-0.500174	-737.67	0.0131069	49.4103	54.165	0.132549	-6615.85	0.0168164
XIII	25958	26158	26058	-	26058	26058	0	960.237763099	3256.20074436	1.76172606548	-732.172470118	0.0131069	960.238	3256.2	1.76173	-732.172	0.0131069	66.7517	58.6299	-0.187168	-1449.27	0.145413
IV	1161969	1162169	1162069	1162069	1162069	1162069	0	21575.058874	30654.3029683	0.506725104118	-735.145450965	0.0131069	21575.1	30654.3	0.506725	-735.145	0.0131069	54.6221	55.2331	0.0160506	-109.117	0.583052
XIII	874067	874267	874167	874167	874168	874167	1	55545.1418149	69745.1303756	0.326382894262	-730.787404698	0.0131069	55545.1	69778.8	0.329127	-734.055	0.0131069	32.1876	31.9874	-0.00900174	-47.0456	0.695161
VIII	48178	48378	48278	48263	48293	48278	30	4936.14698837	9218.88208439	0.908493352016	-643.104519505	0.0159921	4698.49	9197.65	0.969068	-731.338	0.0131069	44.3111	42.5337	-0.0590641	-260.15	0.44003
XI	116297	116497	116397	116379	116415	116397	36	22719.9347204	31161.2921351	0.572951944854	-611.731418836	0.0170637	21284.1	30300.8	0.50958	-734.345	0.0131069	54.7999	52.299	-0.0673892	-1925.38	0.108647
II	592245	592445	592345	592355	592335	592345	20	8858.01537421	14453.7252038	0.754073306907	-645.428378879	0.0159921	8540.67	14426.3	0.756281	-730.487	0.0131893	57.0968	46.6916	-0.290245	-14243.5	0.00469871
XII	207367	207567	207467	207457	207478	207467	21	18665.5207265	12326.3027228	-0.598505864537	-612.727476777	0.0169813	18842.1	11969.7	-0.654568	-730.385	0.0132718	49.7669	57.3584	0.20482	-9799	0.00832578
IX	72250	72450	72350	72353	72347	72350	6	15504.4128563	24019.8123646	0.595945618592	-870.493247503	0.0101393	15831.1	23647.6	0.578934	-728.731	0.0133542	60.8021	54.3481	-0.161893	-9189.21	0.00931498
XV	310236	310436	310336	310330	310342	310336	12	16008.118503	9473.94747335	-0.701470264226	-811.357216744	0.0107988	15824.7	9623.98	-0.71747	-727.05	0.0133542	37.518	42.9438	0.194867	-4898.71	0.0298409
VII	427484	427684	427584	427581	427588	427584	7	16656.9915903	25123.7902084	0.611168609012	-809.390338709	0.0108812	16704.9	24682.1	0.563194	-722.36	0.0133542	61.2847	53.5699	-0.194105	-14097.9	0.00478114
VI	106751	106951	106851	106860	106842	106851	18	22632.0299483	32030.7776605	0.545748473769	-751.978550616	0.0125299	22169.1	31294.8	0.497375	-724.487	0.0133542	39.4402	33.9127	-0.217842	-12605.6	0.00560547
I	1229	1429	1329	1339	1319	1329	20	28750.1076146	39131.3537964	0.469016618246	-732.804700121	0.0131069	28109.5	38347.6	0.448081	-728.343	0.0133542	38.53	34.6311	-0.153912	-7789.91	0.0124474
XII	40943	41143	41043	41042	41044	41043	2	25779.1539364	17550.0582587	-0.553339181049	-733.262831403	0.0131069	25805.7	17589.9	-0.552945	-729.499	0.0133542	33.8268	37.7527	0.158415	-5071.81	0.0278625
II	342458	342658	342558	342570	342547	342558	23	9409.59997075	15533.0341232	0.86358738819	-724.237869833	0.0133542	9129.07	15168	0.732488	-723.987	0.0133542	51.3341	39.4651	-0.379342	-21596.3	0.00189597
XII	925206	925406	925306	-	925306	925306	0	6079.07163415	11102.9861175	0.869024813288	-724.792138024	0.0133542	6079.07	11103	0.869025	-724.792	0.0133542	58.852	47.1274	-0.320524	-13361.5	0.00494601
IX	66299	66499	66399	66399	66399	66399	0	17357.7321865	10818.2234305	-0.682114870717	-726.26272953	0.0133542	17357.7	10818.2	-0.682115	-726.263	0.0133542	50.8541	58.7622	0.208524	-9717.96	0.00849064
III	3427	3627	3527	3527	3527	3527	0	14617.3579941	22133.1494691	0.598526180388	-726.014637524	0.0133542	14617.4	22133.1	0.598526	-726.015	0.0133542	59.5124	53.4619	-0.154679	-7320.79	0.0144259
XIII	453655	453855	453755	453758	453753	453755	5	24135.5036395	16223.8373688	-0.56698800459	-729.640299611	0.0133542	24240.1	16324.7	-0.57034	-726.411	0.0133542	30.3039	33.8032	0.157654	-4530.35	0.0355288
VI	2873	3073	2973	2973	2973	2973	0	965.589158962	67.2556687164	-3.84368170149	-729.442398754	0.0133542	965.589	67.2557	-3.84368	-729.442	0.0133542	57.6891	76.1039	0.399673	-1515.48	0.139477
XVI	98440	98640	98540	98538	98542	98540	4	27914.84533	37816.0289989	0.452613694479	-687.896292589	0.0143434	27734.8	37869.2	0.449324	-723.133	0.0133542	36.4114	30.1514	-0.272165	-22252.3	0.00164867
VII	228089	228289	228189	228185	228194	228189	9	28984.8885795	39002.7682456	0.435300297485	-679.809456035	0.0146732	28851	39223.7	0.443104	-729.311	0.0133542	48.9291	45.7043	-0.0983614	-4085.46	0.0410519
XVI	311825	312025	311925	311934	311916	311925	18	13014.2732338	19711.9874928	0.643985577857	-647.577902253	0.0159097	12669.5	19698.7	0.63674	-725.224	0.0133542	54.3137	44.0348	-0.302671	-20143.8	0.00206084
X	320725	320925	320825	320833	320818	320825	15	12949.2459898	7887.8715187	-0.658184929577	-591.856686834	0.0179705	13136.3	7579.01	-0.793481	-726.497	0.0133542	47.5124	58.3802	0.297173	-13143.1	0.00519331
IV	135230	135430	135330	135313	135348	135330	35	21663.9382379	29536.708034	0.647773078405	-559.368933197	0.0202786	19702.5	28359.1	0.525429	-728.322	0.0133542	52.865	43.7635	-0.272584	-25093.9	0.00156624
IX	127648	127848	127748	127752	127744	127748	8	17438.4695468	25837.4311133	0.571526365027	-766.099704961	0.0122001	17410.1	25533.4	0.552461	-720.692	0.0135191	43.3158	42.2373	-0.0363769	-308.264	0.41225
II	345597	345797	345697	345727	345668	345697	59	13565.7993887	17218.8089314	0.614764429871	-198.522635712	0.115737	10037	16331	0.702288	-721.166	0.0135191	55.35	53.5415	-0.0479265	-556.364	0.304179
XV	384938	385138	385038	385068	385008	385038	60	3587.31386062	9279.73899063	1.97456869784	-1360.45392178	0.00535817	3064.21	6752.77	1.13996	-717.513	0.0136015	62.5874	44.3112	-0.498202	-22057.2	0.0017311
XV	1011490	1011690	1011590	1011596	1011584	1011590	12	16755.8693187	10122.2775716	-0.637113388197	-788.87600392	0.0113758	16236.2	9981.58	-0.701875	-716.379	0.0136015	49.8581	59.1055	0.245465	-11645	0.00634737
III	211971	212171	212071	212067	212075	212071	8	59001.4826106	73991.8717429	0.339499727834	-766.871145488	0.0122001	59124.3	73624.6	0.316435	-718.017	0.0136015	36.3201	34.6763	-0.0668174	-2809.75	0.0708103
XVI	419923	420123	420023	420023	420024	420023	1	14714.7505345	8751.92655157	-0.749590548027	-732.897795918	0.0131069	14714.8	8798.82	-0.74188	-719.108	0.0136015	47.3473	53.3746	0.172872	-4509.68	0.0357761
XV	53	253	153	153	153	153	0	2020.16111673	400.974507308	-2.33288793612	-718.03832355	0.0136015	2020.16	400.975	-2.33289	-718.038	0.0136015	72.9553	64.0912	-0.186888	-667.848	0.27236
III	238862	239062	238962	238964	238960	238962	4	20617.3260889	13590.4539868	-0.596630291995	-682.181621039	0.0146732	20733	13531.1	-0.615646	-716.773	0.0136015	35.9517	39.1391	0.12255	-2431.13	0.0831753
XII	1000494	1000694	1000594	1000603	1000585	1000594	18	15549.2949434	22955.3958215	0.709684252936	-669.219929841	0.0152502	15229.6	22840.4	0.584708	-717.128	0.0136015	52.7121	48.9256	-0.107544	-3051.65	0.0638859
X	726191	726391	726291	726290	726293	726291	3	34795.9024504	45394.7784612	0.398574303816	-641.177188657	0.0160745	34720.5	45940.4	0.403974	-716.207	0.0136015	36.6784	33.0305	-0.151134	-8609.57	0.0103042
VII	592717	592917	592817	592815	592820	592817	5	3708.76518573	7461.8559661	1.09274427092	-637.684537053	0.0163218	3653.81	7636.21	1.06345	-717.371	0.0136015	54.2576	50.033	-0.116943	-1047.6	0.196604
IV	1503854	1504054	1503954	1503951	1503957	1503954	6	29403.4928955	38105.3413319	0.43352950125	-513.121285283	0.0251422	28752.8	39029.3	0.440855	-718.78	0.0136015	52.8944	50.8307	-0.0574168	-1640.92	0.129668
VII	144328	144528	144428	144394	144463	144428	69	17576.7721049	13295.5719862	0.264979142389	-273.503488342	0.0745198	16951.2	10526.6	-0.687345	-719.489	0.0136015	46.8836	51.991	0.149177	-4699.59	0.0328909
IV	67161	67361	67261	67269	67253	67261	16	33330.532909	45098.2012044	0.421568759976	-813.773115823	0.0107163	33134.5	44044.2	0.410616	-708.413	0.013684	51.25	45.9656	-0.156998	-12595.2	0.00560547
IV	807229	807429	807329	807330	807328	807329	2	17072.8236001	25523.2334763	0.560747604416	-789.421064876	0.0112934	17174	25182.9	0.55222	-710.163	0.013684	54.0498	49.2616	-0.133826	-5378.3	0.0255544
IV	941358	941558	941458	941454	941463	941458	9	23105.2471827	15275.0083956	-0.564359728395	-754.303665336	0.012365	23053.9	15414.9	-0.580687	-714.458	0.013684	39.598	49.5553	0.323613	-22533.9	0.00164867
XII	733188	733388	733288	733290	733287	733288	3	18516.7112248	27022.408745	0.551945971127	-744.236807615	0.0126947	18678.1	27022.4	0.53281	-712.477	0.013684	50.426	45.462	-0.149505	-6422.18	0.0182178
XV	619943	620143	620043	620039	620047	620043	8	24771.9657976	16687.9391229	-0.520521630403	-741.090627464	0.012942	24410.1	16520.6	-0.563208	-714.46	0.013684	49.9761	53.5803	0.100465	-2859.57	0.0692441
V	301282	301482	301382	301382	301382	301382	0	31531.3737281	42228.581098	0.42143174734	-713.700401627	0.013684	31531.4	42228.6	0.421432	-713.7	0.013684	48.2175	40.2819	-0.259426	-28895.4	0.00107163
XV	54795	54995	54895	54895	54895	54895	0	11497.7882356	18155.9273559	0.659084256213	-712.725370992	0.013684	11497.8	18155.9	0.659084	-712.725	0.013684	46.2541	37.078	-0.31902	-14728.3	0.00436897
III	3587	3787	3687	3687	3687	3687	0	17477.2192725	25579.9396425	0.549537198187	-714.764419941	0.013684	17477.2	25579.9	0.549537	-714.764	0.013684	54.7573	49.2162	-0.153918	-7274.44	0.0145907
VIII	471118	471318	471218	471218	471218	471218	0	10426.1874984	16768.3950781	0.685532903697	-708.254383706	0.013684	10426.2	16768.4	0.685533	-708.254	0.013684	57.8338	54.4971	-0.0857333	-1699.48	0.124969
V	156574	156774	156674	156674	156674	156674	0	339.561644885	0.0	-8.40752969855	-715.140662816	0.013684	339.562	0	-8.40753	-715.141	0.013684	84.5299	87.8432	0.055469	-72.9009	0.638035
VIII	525472	525672	525572	525572	525572	525572	0	339.561644885	0.0	-8.40752969855	-715.140662816	0.013684	339.562	0	-8.40753	-715.141	0.013684	76.6164	78.2685	0.0307782	-68.4943	0.645701
XI	356217	356417	356317	356329	356305	356317	24	4943.88162586	9428.38824388	0.961428318229	-698.070288167	0.0140137	4661	9069.53	0.960389	-709.654	0.013684	60.514	53.1047	-0.188431	-4346.38	0.0380842
XIV	115683	115883	115783	115791	115776	115783	15	26138.2010993	35777.5924479	0.494060856933	-693.580574123	0.0140137	25804.4	35523.9	0.461169	-712.666	0.013684	53.6078	51.2757	-0.0641686	-1881.45	0.111945
IX	155963	156163	156063	156054	156073	156063	19	25749.6218145	35177.991903	0.472142699308	-674.037087814	0.0150029	25537.8	35228.4	0.464105	-715.36	0.013684	39.4655	36.7327	-0.103526	-3215.96	0.0605886
VII	583385	583585	583485	583481	583489	583485	8	15459.9519935	22855.4327389	0.581073048386	-670.793802695	0.0151678	15485.6	23138.6	0.579371	-714.093	0.013684	57.7891	50.3233	-0.199571	-11861	0.00618251
XI	246928	247128	247028	247027	247029	247028	2	22479.2642521	31235.65824	0.489525550426	-661.883288913	0.0154151	22297.5	31345.8	0.49139	-709.275	0.013684	50.4445	48.0726	-0.069482	-1694.65	0.125464
XII	696006	696206	696106	696102	696110	696106	8	7517.6369813	12754.2790611	0.772873249045	-656.044307636	0.0155799	7334.1	12754.3	0.79829	-713.271	0.013684	50.9187	42.3974	-0.26422	-7815.97	0.0122826
IV	412594	412794	412694	412700	412688	412694	12	24162.7712149	33170.1532759	0.531318594299	-654.591191812	0.0155799	23633.9	32933.1	0.478679	-709.214	0.013684	55.6039	51.085	-0.122284	-6339.18	0.0187948
II	105745	105945	105845	105843	105847	105845	4	33489.3542235	43318.2946399	0.418208349545	-574.948603361	0.0193719	33152.4	44115.7	0.412177	-714.65	0.013684	47.3653	44.2918	-0.0967923	-4138.36	0.0403099
X	577390	577590	577490	577512	577469	577490	43	24737.9532319	33173.2802171	0.463752658538	-565.834464892	0.019784	22904	32062.9	0.485307	-708.578	0.013684	53.9924	51.5197	-0.0676318	-2109.01	0.0989201
VI	107829	108029	107929	107929	107929	107929	0	10119.2745578	5414.88879768	-0.902102252668	-707.165966771	0.0138488	10119.3	5414.89	-0.902102	-707.166	0.0138488	59.6791	66.045	0.146224	-3038.12	0.0641332
XIII	159730	159930	159830	159830	159830	159830	0	336.114029718	0.0	-8.39280695314	-707.550056163	0.0138488	336.114	0	-8.39281	-707.55	0.0138488	77.1997	77.9467	0.0138935	-12.0065	0.822768
XIII	387569	387769	387669	387669	387670	387669	1	35266.3109805	46413.7430241	0.391010614667	-697.411272743	0.0140137	35266.3	46484.1	0.398446	-705.907	0.0138488	49.1937	44.8778	-0.132472	-9031.52	0.00939741
XIII	24538	24738	24638	24637	24640	24638	3	13792.5442116	20892.0592812	0.609862786876	-686.588401222	0.0145907	13845.7	21071.3	0.605841	-707.087	0.0138488	55.4297	50.5718	-0.132327	-4421.74	0.0366829
III	8593	8793	8693	8692	8694	8693	2	12012.5877554	18583.16138	0.659205228515	-669.870979913	0.0152502	11896.8	18623	0.646508	-705.526	0.0138488	47.6359	39.7498	-0.261101	-11368.6	0.00659467
V	518764	518964	518864	518875	518854	518864	21	21379.9006036	14311.1345177	-0.516639298849	-659.367448064	0.0154975	21065.3	13840.4	-0.605982	-707.2	0.0138488	42.7186	47.426	0.150816	-4697.21	0.0328909
IV	1195022	1195222	1195122	1195118	1195127	1195122	9	27144.848909	18558.3488608	-0.530444393538	-755.991610028	0.012365	26909.9	18652.1	-0.528795	-699.426	0.0139313	30.7585	35.5655	0.209492	-9210.26	0.00915011
XIV	456906	457106	457006	456971	457041	457006	70	19612.6722514	28417.0865662	0.574556762728	-754.922307479	0.012365	11928.8	18640.5	0.64399	-700.994	0.0139313	52.8634	49.0579	-0.107784	-3814.38	0.0456681
XI	21088	21288	21188	21182	21194	21188	12	11035.6050306	6013.10298333	-0.858841117219	-730.999506907	0.0131069	10852.1	5966.2	-0.863084	-699.932	0.0139313	40.5157	41.6682	0.0404653	-134.713	0.553788
IV	768505	768705	768605	768602	768608	768605	6	28872.0223208	39137.6070361	0.414256370797	-714.625149903	0.013684	29262	39477.5	0.432001	-699.513	0.0139313	49.034	46.1663	-0.0869434	-3445.92	0.0542412
XIV	54054	54254	54154	54154	54154	54154	0	9946.16542999	16109.6520819	0.695713004544	-699.242345374	0.0139313	9946.17	16109.7	0.695713	-699.242	0.0139313	59.4739	51.2836	-0.213759	-10465.7	0.00750144
VI	131588	131788	131688	131688	131688	131688	0	5393.8925212	2217.54138697	-1.28236574425	-704.812220623	0.0139313	5393.89	2217.54	-1.28237	-704.812	0.0139313	64.4261	74.4632	0.208883	-5709.51	0.0224219
XV	383070	383270	383170	383170	383170	383170	0	1820.33979799	4732.5842753	1.37842041728	-701.193121693	0.0139313	1820.34	4732.58	1.37842	-701.193	0.0139313	56.6736	45.6956	-0.310623	-4539.97	0.0353639
IV	343804	344004	343904	343904	343904	343904	0	8851.480295	14709.638871	0.732771175673	-702.738831515	0.0139313	8851.48	14709.6	0.732771	-702.739	0.0139313	58.9108	53.2653	-0.145337	-4163.88	0.0401451
XV	847798	847998	847898	847898	847899	847898	1	33396.5076434	44284.9092953	0.411567093511	-700.675434328	0.0139313	33396.5	44305.3	0.407781	-703.252	0.0139313	34.6941	32.6699	-0.0867285	-2706.16	0.0741901
IX	155871	156071	155971	-	155971	155971	0	2342.25971939	547.476593028	-2.09703186692	-701.568550784	0.0139313	2342.26	547.477	-2.09703	-701.569	0.0139313	71.1445	75.6887	0.0893259	-1353.91	0.155305
XIV	44748	44948	44848	44848	44849	44848	1	34183.6204038	45062.7976809	0.406359374199	-684.906479277	0.0145907	34183.6	45210.5	0.403354	-702.777	0.0139313	43.4921	37.9527	-0.19655	-16452.1	0.00329734
VII	370737	370937	370837	370845	370830	370837	15	20822.5596717	13754.56241	-0.548029158004	-682.455676508	0.0146732	21117.7	13907.2	-0.602618	-701.555	0.0139313	48.721	54.5143	0.162091	-6576.56	0.0171462
XI	242850	243050	242950	242953	242947	242950	6	5696.63774926	2480.85272708	-1.17208089618	-662.148407925	0.0154151	5696.64	2413.6	-1.23893	-700.949	0.0139313	45.2524	50.6466	0.162473	-1182.47	0.177314
II	405798	405998	405898	405895	405901	405898	6	6817.97663358	3215.8626649	-1.07321671273	-662.769659635	0.0154151	6817.98	3141.99	-1.11767	-699.51	0.0139313	45.8476	50.5251	0.140152	-1113.46	0.187206
I	77154	77354	77254	77258	77250	77254	8	33625.9347859	24838.386062	-0.435861542073	-609.229546078	0.017311	34014.3	24603	-0.467308	-699.841	0.0139313	39.4872	46.8571	0.246882	-19736.8	0.0022257
X	385223	385423	385323	385327	385319	385323	8	19368.3000832	12944.4676564	-0.548282541039	-601.945143483	0.0175583	19524.3	12636.5	-0.627678	-699.987	0.0139313	45.3523	51.8888	0.194248	-7645.23	0.0133542
XII	663955	664155	664055	664027	664084	664055	57	11259.516679	16748.1501031	0.549852224658	-506.660001533	0.0258017	10005.9	16187.5	0.694029	-699.502	0.0139313	56.4512	56.6007	0.00381658	-4.42071	0.881131
VI	83706	83906	83806	83810	83802	83806	8	17153.2482292	25959.0313287	0.578270392528	-849.131028153	0.0103042	17878.7	25932.5	0.536517	-692.775	0.0140137	49.3414	44.8574	-0.137453	-5061.87	0.0280274
XIII	248399	248599	248499	248504	248495	248499	9	27560.9350036	37936.3104991	0.477564161594	-760.33891301	0.012365	27638.1	37569	0.442883	-697.926	0.0140137	40.0063	36.9673	-0.113978	-4213.37	0.0398978
XI	279434	279634	279534	279539	279529	279534	10	32818.3705107	43863.8167949	0.431821703615	-731.544242143	0.0131069	32921.2	43699.6	0.408604	-696.29	0.0140137	41.6221	37.6017	-0.146552	-8345.02	0.0109636
VIII	92736	92936	92836	92840	92832	92836	8	17046.4263621	25167.4403256	0.58188516386	-733.765947838	0.0131069	16966.7	24853.7	0.550754	-697.455	0.0140137	42.218	40.2095	-0.070323	-1164.38	0.179622
VII	94258	94458	94358	94362	94354	94358	8	19327.4509337	27767.5533243	0.548003892822	-706.270673865	0.0138488	19401.2	27794.2	0.518634	-696.575	0.0140137	51.7437	47.3666	-0.127511	-5417.19	0.0253895
IV	1280409	1280609	1280509	1280512	1280507	1280509	5	17316.4465526	10894.5388641	-0.659937233966	-698.133542218	0.0140137	17316.4	10894.5	-0.668538	-698.134	0.0140137	42.0652	50.9311	0.275919	-12463	0.00568791
XII	888119	888319	888219	888219	888219	888219	0	14101.5547641	8405.12806069	-0.746512529775	-697.192522291	0.0140137	14101.6	8405.13	-0.746513	-697.193	0.0140137	53.0273	59.2987	0.161265	-5002.59	0.0284395
I	220468	220668	220568	220565	220571	220568	6	963.820358101	3187.7604261	1.72570702912	-692.282480246	0.0140137	963.82	3187.76	1.72571	-692.282	0.0140137	51.4944	38.3477	-0.425273	-3457.09	0.0540763
XII	1011459	1011659	1011559	1011559	1011559	1011559	0	8290.38983352	4158.51179423	-0.995372618466	-691.894777054	0.0140137	8290.39	4158.51	-0.995373	-691.895	0.0140137	50.7592	57.5387	0.180864	-2967.43	0.0660292
XVI	861858	862058	861958	861953	861964	861958	11	26833.2146834	36598.895419	0.447880145989	-694.298125359	0.0140137	26473.2	36177	0.450544	-694.488	0.0140137	51.6865	48.8665	-0.0809432	-2778.53	0.0719644
XII	639850	640050	639950	639950	639950	639950	0	1905.3348574	367.316675065	-2.37494827306	-696.651358651	0.0140137	1905.33	367.317	-2.37495	-696.651	0.0140137	63.9477	72.3418	0.177937	-1531.7	0.137994
XIV	532606	532806	532706	532712	532701	532706	11	22001.2361559	14667.7408395	-0.54179464684	-691.393764011	0.0140961	21874.3	14537.2	-0.58949	-697.427	0.0140137	35.6781	34.1546	-0.062957	-655.282	0.27574
I	22993	23193	23093	23094	23092	23093	2	24937.7142971	17084.4590872	-0.554642590552	-687.671907724	0.0143434	24937.7	17050	-0.548559	-694.578	0.0140137	42.663	49.3691	0.210621	-11332	0.00659467
XIII	850379	850579	850479	850478	850481	850479	3	10947.4323157	17319.6324387	0.689652522772	-685.274188119	0.0145907	11024.6	17473.6	0.664453	-696.463	0.0140137	55.8541	45.8006	-0.286296	-15283.2	0.00379194
XV	436633	436833	436733	436735	436732	436733	3	6056.19612297	2680.69341208	-1.15107663384	-679.966344707	0.0146732	6107.61	2680.69	-1.188	-698.119	0.0140137	36.5824	41.788	0.19194	-1447.49	0.145495
XIV	504549	504749	504649	504650	504649	504649	1	28045.7392252	19885.1429387	-0.511968179203	-646.323525315	0.0159921	28356.1	19885.1	-0.511968	-693.529	0.0140137	43.2698	48.7097	0.17085	-8468.14	0.0107988
VIII	511235	511435	511335	511331	511339	511335	8	24206.9488747	33121.9936824	0.443655386323	-640.769808177	0.016157	24144.4	33456	0.470579	-697.571	0.0140137	47.6876	45.0015	-0.0836429	-2490.52	0.0811969
XVI	193914	194114	194014	194011	194017	194014	6	53148.3931352	66101.1835272	0.338989564071	-637.897851786	0.0163218	52674.3	66171.1	0.329102	-696.165	0.0140137	41.3885	38.9572	-0.087339	-4591.42	0.0342923
XII	251250	251450	251350	251348	251353	251350	5	19081.6674844	26964.5887863	0.525777979224	-628.107007775	0.0165691	19041.3	27369.1	0.523415	-697.906	0.0140137	40.7244	35.7066	-0.189701	-8277.27	0.0109636
IV	1419014	1419214	1419114	1419117	1419112	1419114	5	22626.7392158	31117.4626264	0.486913837293	-620.784832006	0.0168164	22306.7	31252.8	0.486508	-693.977	0.0140137	53.4709	49.3744	-0.114991	-5042.99	0.0281098
V	565814	566014	565914	565912	565916	565914	4	32218.9515478	42180.0200282	0.416716013285	-611.02998661	0.0170637	31677.1	42273.8	0.416325	-698.052	0.0140137	45.2503	42.5194	-0.0898058	-3316.58	0.057621
IX	175430	175630	175530	175527	175533	175530	6	25734.510264	34475.6817462	0.469569880681	-584.176547787	0.0184651	25137.8	34629.7	0.462152	-697.608	0.0140137	48.6011	45.0773	-0.108588	-4240.23	0.0396505
XV	858336	858536	858436	858403	858469	858436	66	9651.75583184	7619.18968176	0.00772846951804	-110.220083524	0.229165	8364.47	4193.73	-0.996042	-698.875	0.0140137	57.9774	55.8963	-0.0527384	-406.191	0.360564
I	139647	139847	139747	139748	139746	139747	2	28438.0702613	38721.420379	0.431529083673	-726.844072947	0.0133542	28628.6	38674.5	0.433926	-691.135	0.0140961	47.0446	42.6314	-0.142112	-7675.53	0.0133542
II	341623	341823	341723	341716	341731	341723	15	7916.05073724	13571.9016976	0.835983709964	-723.421874185	0.0133542	7809.68	13293	0.767336	-691.479	0.0140961	52.1884	49.0435	-0.0896661	-1307.05	0.161487
II	532775	532975	532875	532879	532872	532875	7	30444.1980593	40990.4212509	0.430839597795	-717.078407385	0.0136015	30517.8	40876.3	0.421611	-691.506	0.0140961	34.6522	33.9145	-0.0310456	-318.308	0.406479
XIII	427379	427579	427479	427479	427479	427479	0	11799.5747467	18424.9500308	0.642925840467	-690.69760987	0.0140961	11799.6	18425	0.642926	-690.698	0.0140961	58.7297	50.8687	-0.207312	-10507.2	0.00750144
IV	199442	199642	199542	199544	199541	199542	3	38147.6702555	28437.7126423	-0.432679660928	-651.783189322	0.0156624	38408.3	28403.2	-0.435362	-690.741	0.0140961	34.4648	37.8494	0.135144	-5688.39	0.0225043
IV	792489	792689	792589	792585	792593	792589	8	17059.618257	24413.1619582	0.57150896828	-608.62292968	0.017311	16646.6	24417.7	0.552701	-689.797	0.0140961	53.2088	48.6927	-0.12796	-4614.81	0.0338801
XV	835842	836042	835942	835915	835970	835942	55	17132.2158354	23878.9973677	0.753496254303	-515.362058457	0.0246476	15478.7	22992.9	0.570905	-690.278	0.0140961	55.3171	50.7866	-0.123279	-4808.27	0.0314071
X	417841	418041	417941	417941	417941	417941	0	11362.3056085	17863.3597679	0.652747837911	-688.930973168	0.0141786	11362.3	17863.4	0.652748	-688.931	0.0141786	57.8686	49.1971	-0.234207	-12583.9	0.00560547
IV	722376	722576	722476	722477	722475	722476	2	13431.9347078	20307.9887633	0.590768763005	-661.711965047	0.0154151	13407.1	20427.9	0.607546	-689.047	0.0141786	41.2975	39.4451	-0.0662081	-737.825	0.255214
XII	904128	904328	904228	904226	904231	904228	5	30775.7571238	40140.4549992	0.393989269687	-566.24182905	0.0197016	30393.5	40706.4	0.421492	-688.259	0.0143434	49.3714	49.2126	-0.00464936	-10.888	0.82928
III	306005	306205	306105	306105	306105	306105	0	5202.73523366	9751.86906251	0.90640846448	-687.291917729	0.0144259	5202.74	9751.87	0.906408	-687.292	0.0144259	67.2649	50.3599	-0.417579	-21492.7	0.00189597
XII	132612	132812	132712	132721	132704	132712	17	31159.5392	22249.9938307	-0.391395111317	-690.232764746	0.0140961	30810.1	21983.1	-0.487005	-685.6	0.0145907	46.4171	52.3668	0.173995	-10705.1	0.00725414
XI	600348	600548	600448	600448	600448	600448	0	0.0	327.475174833	8.35524173306	-684.848140308	0.0145907	0	327.475	8.35524	-684.848	0.0145907	81.6864	78.973	-0.048737	-184.451	0.50169
XIV	665852	666052	665952	665972	665932	665952	40	23741.7521123	31448.1113533	0.678711630154	-494.558675143	0.0268733	22080.9	30931.9	0.486298	-686.299	0.0145907	50.1251	49.5339	-0.0171181	-113.421	0.577034
XI	45627	45827	45727	45688	45766	45727	78	9121.12668108	19938.8657586	1.68355259258	-2076.51949517	0.00255544	6537.45	11562.4	0.822642	-683.219	0.0146732	55.9315	46.6887	-0.260588	-12626.4	0.00552304		STE6
XII	849390	849590	849490	849494	849487	849490	7	44071.1291609	56811.1732905	0.356159107689	-734.399867811	0.0131069	44620	56928.4	0.351458	-679.693	0.0146732	34.3358	32.1865	-0.0932581	-4006.08	0.0422059
IV	861852	862052	861952	861948	861957	861952	9	7594.62744354	3632.51207926	-1.04400288484	-714.006061056	0.013684	7543.21	3667.86	-1.04024	-681.362	0.0146732	41.3648	54.7834	0.405337	-10865.7	0.00708928
XVI	900083	900283	900183	900184	900182	900183	2	35512.7825725	46831.0836903	0.379715863826	-713.483670116	0.013684	35698	46800.6	0.390681	-684.455	0.0146732	42.2915	41.0294	-0.0437091	-831.086	0.233204
X	672436	672636	672536	672536	672536	672536	0	35337.1893997	25857.9978362	-0.450576724608	-678.485492331	0.0146732	35337.2	25858	-0.450577	-678.485	0.0146732	37.0292	40.4019	0.125762	-4844.21	0.0307477
XI	631117	631317	631217	-	631217	631217	0	3803.59451134	7742.55919182	1.0254470539	-681.568722027	0.0146732	3803.59	7742.56	1.02545	-681.569	0.0146732	68.4803	62.9286	-0.121974	-2844.73	0.0696563
IV	562639	562839	562739	562740	562738	562739	2	18442.1017825	11884.5178028	-0.652047423943	-673.617034488	0.0150853	18519.3	11917.3	-0.63597	-680.465	0.0146732	40.513	41.6069	0.0384381	-235.784	0.457258
X	648126	648326	648226	648229	648224	648226	5	24143.0601158	33241.1237439	0.466993436165	-667.619900578	0.0152502	23915.1	33094.2	0.468654	-684.697	0.0146732	50.5667	44.7961	-0.174816	-10890.4	0.00692441
XIV	196795	196995	196895	196896	196895	196895	1	28945.5967128	38853.2018001	0.429268624241	-666.544987174	0.0154151	28853.9	38853.2	0.429269	-680.27	0.0146732	51.4864	50.7072	-0.0219995	-244.921	0.449757
II	163652	163852	163752	163751	163754	163752	3	24927.6568764	34075.4017036	0.461493163431	-655.420855917	0.0155799	24980.8	34342.7	0.459182	-683.442	0.0146732	45.2469	40.1886	-0.171035	-9373.63	0.00898524
XVI	216969	217169	217069	217072	217066	217069	6	14307.9874954	21339.0704605	0.586912411805	-653.07999218	0.0156624	14308	21498.4	0.587411	-680.95	0.0146732	55.7202	46.8547	-0.250009	-14722.9	0.00436897
XVI	778665	778865	778765	778753	778778	778765	25	24992.0544195	34127.8460562	0.613905037096	-652.224131371	0.0156624	24473.4	33722.1	0.462479	-680.365	0.0146732	42.765	37.1162	-0.204382	-12801.6	0.00519331
XI	551920	552120	552020	552023	552018	552020	5	17646.6267004	11405.9181115	-0.636329686374	-636.427329402	0.0163218	17806.2	11359.9	-0.648433	-678.368	0.0146732	49.7303	57.2648	0.203523	-8726.83	0.00980958
XII	878299	878499	878399	878396	878402	878399	6	34436.0106174	44821.093429	0.43026021156	-622.662818255	0.0166516	34329.6	45194.7	0.396697	-680.58	0.0146732	50.5243	48.3554	-0.0632991	-2054.25	0.10164
XII	30639	30839	30739	30749	30730	30739	19	8782.2535886	13565.8508101	0.750866906425	-486.340790351	0.0274503	7686.4	13095.3	0.76867	-683.335	0.0146732	59.9335	55.9581	-0.0990152	-2025.99	0.103701
XIV	197435	197635	197535	197526	197545	197535	19	39283.3254568	48397.2446467	0.548319992024	-429.350362106	0.0350342	36168.2	47336.9	0.388243	-684.015	0.0146732	47.3925	45.1321	-0.0705041	-2700.57	0.074355
XV	787083	787283	787183	787180	787186	787183	6	22223.7234846	14613.1627042	-0.569343192519	-743.26424533	0.0126947	22019.7	14746.8	-0.578395	-677.491	0.014838	36.3943	41.103	0.175532	-5639.61	0.0228341
VII	647943	648143	648043	648043	648044	648043	1	30307.3069873	21604.9834499	-0.485851898727	-677.803289762	0.014838	30307.3	21605	-0.488302	-677.803	0.014838	30.9795	33.5873	0.116601	-3129.39	0.0620724
XII	516763	516963	516863	516863	516863	516863	0	33905.5190779	24650.5718751	-0.459899015265	-676.78984704	0.0149205	33905.5	24650.6	-0.459899	-676.79	0.0149205	45.552	52.6697	0.20946	-15693.2	0.0034622
XVI	64005	64205	64105	64105	64105	64105	0	16112.6310352	10035.6985868	-0.683051044823	-676.037684635	0.0149205	16112.6	10035.7	-0.683051	-676.038	0.0149205	51.483	59.8364	0.216926	-10329.9	0.00766631
XV	961634	961834	961734	961734	961734	961734	0	9699.84650467	5196.13713409	-0.900522411295	-675.640575305	0.0149205	9699.85	5196.14	-0.900522	-675.641	0.0149205	53.9552	62.5544	0.213349	-6386.09	0.0183002
XIV	593226	593426	593326	593327	593326	593326	1	19217.5554607	12534.3491425	-0.620524979155	-666.393507129	0.0154151	19270.7	12534.3	-0.620525	-676.265	0.0149205	37.0516	40.1002	0.114073	-2036.63	0.102959
II	189009	189209	189109	189108	189111	189109	3	11060.5797607	17221.8899042	0.695496211207	-638.088691425	0.0163218	11036.6	17382.9	0.655377	-675.359	0.0149205	58.2553	53.631	-0.119322	-3311.23	0.0577034
IV	568800	569000	568900	568878	568923	568900	45	7253.52196419	3610.27691653	-0.969244833531	-617.812304815	0.0168164	7227.81	3463.34	-1.0614	-676.588	0.0149205	39.0618	43.8735	0.167593	-1417.91	0.148545
IV	1524311	1524511	1524411	1524400	1524423	1524411	23	14699.834832	21491.9246978	0.676772452692	-597.679634804	0.0177232	14650.2	21891.2	0.579428	-675.89	0.0149205	41.795	43.1685	0.0466493	-405.038	0.361058
X	24861	25061	24961	24956	24966	24961	10	26652.2966016	35310.4045649	0.431784635985	-555.770450583	0.0204435	26336.7	35871.6	0.445765	-674.785	0.0149205	47.3938	47.2039	-0.00579249	-14.0377	0.812959
XV	391900	392100	392000	392013	391988	392000	25	4429.62202542	8948.23306723	1.05635607234	-772.432206925	0.0120353	4534.22	8766.82	0.951198	-674.196	0.0150029	51.9331	46.2575	-0.166965	-2209.94	0.0940565
XV	31265	31465	31365	31399	31332	31365	67	19455.7547176	30250.3457574	0.656390428995	-1112.74077025	0.00675954	18411.2	26450.3	0.522699	-672.774	0.0150853	56.6686	52.6129	-0.107133	-4677.47	0.0332207
XV	765966	766166	766066	766057	766075	766066	18	23080.332911	32896.0109485	0.509010947331	-802.124527037	0.0109636	22698.1	31566.8	0.475835	-672.159	0.0150853	51.1282	49.1985	-0.0555066	-1188.71	0.176243
IV	466008	466208	466108	466107	466110	466108	3	41075.6930472	30326.899293	-0.427716881796	-746.028010231	0.0126123	41000.3	30748.2	-0.415132	-673.459	0.0150853	41.7634	50.4109	0.271496	-31308.1	0.000824334
IX	438585	438785	438685	438685	438685	438685	0	7997.50819492	3997.63944254	-1.0004022081	-673.535167155	0.0150853	7997.51	3997.64	-1.0004	-673.535	0.0150853	59.3319	70.9475	0.257944	-11713.6	0.00634737
XI	248208	248408	248308	248308	248308	248308	0	17873.7290429	25807.0514969	0.529924661259	-673.669909591	0.0150853	17873.7	25807.1	0.529925	-673.67	0.0150853	46.7139	42.3208	-0.142486	-5135.13	0.0274503
XIV	733347	733547	733447	733447	733447	733447	0	36272.0314133	47365.2431716	0.384971245615	-673.531832909	0.0150853	36272	47365.2	0.384971	-673.532	0.0150853	41.3866	38.7451	-0.0951504	-3905.89	0.0441843
IX	342031	342231	342131	342131	342131	342131	0	15107.5879282	9267.74888494	-0.704982479555	-672.099114751	0.0150853	15107.6	9267.75	-0.704982	-672.099	0.0150853	47.2261	51.9354	0.137133	-2936.61	0.0668535
III	268548	268748	268648	268647	268649	268648	2	18874.0667398	26680.1133359	0.509759776092	-622.701832766	0.0166516	18687.1	26781	0.519167	-672.427	0.0150853	47.8284	42.6923	-0.16389	-6555.48	0.0172286
II	7139	7339	7239	7244	7234	7239	10	3427.93654699	1184.19253065	-1.45559786721	-609.937669032	0.0171462	3400.46	1097.45	-1.63157	-672.22	0.0150853	69.5063	75.8552	0.126103	-1820.47	0.116396
XIV	398177	398377	398277	398276	398278	398277	2	20696.4007148	13704.2977932	-0.59487477921	-671.004447988	0.0151678	20696.4	13704.3	-0.594751	-671.004	0.0151678	35.1609	34.3758	-0.0325782	-159.452	0.525843
XIII	14908	15108	15008	15007	15009	15008	2	12365.7307695	7214.00508116	-0.765011231838	-658.879011163	0.0154975	12365.7	7174.16	-0.785465	-671.322	0.0151678	39.0002	43.2088	0.147842	-2083.43	0.0999093
VIII	445661	445861	445761	445756	445767	445761	11	15602.3457258	9321.78893936	-0.714430662935	-764.734407025	0.0122001	15346.9	9461.67	-0.697784	-669.834	0.0152502	33.8108	42.0363	0.31415	-11520.9	0.00651224
IV	168934	169134	169034	169037	169031	169034	6	16927.0274508	25051.4391331	0.581446015536	-738.875081313	0.0130245	17161.1	24909.9	0.537572	-667.927	0.0152502	51.6002	48.0329	-0.103353	-2921.84	0.0674305
XV	288265	288465	288365	288364	288366	288365	2	15394.8638812	9413.25141772	-0.688716294312	-693.230280044	0.0140137	15213.1	9366.35	-0.699754	-667.652	0.0152502	41.4089	44.1338	0.0919438	-1099.31	0.18869
VI	150620	150820	150720	150732	150708	150720	24	18724.6136789	12110.6977797	-0.603003878962	-673.284584843	0.0150853	18494	11951.3	-0.629888	-667.558	0.0152502	42.2128	49.2113	0.221308	-8657.54	0.0102217
VII	21814	22014	21914	21914	21914	21914	0	24136.3426369	33252.9345049	0.462274579096	-670.250679278	0.0152502	24136.3	33252.9	0.462275	-670.251	0.0152502	45.4887	40.0522	-0.183627	-10666.6	0.00741901
I	95403	95603	95503	95503	95503	95503	0	4635.28987097	1809.16920684	-1.35733221584	-668.907826487	0.0152502	4635.29	1809.17	-1.35733	-668.908	0.0152502	55.6887	66.8712	0.264	-3838.93	0.0451735
IV	1162754	1162954	1162854	1162854	1162854	1162854	0	4553.95151821	1761.8993933	-1.36998738561	-667.545928966	0.0152502	4553.95	1761.9	-1.36999	-667.546	0.0152502	55.7019	64.4839	0.211212	-2580.85	0.0781469
VII	641769	641969	641869	641869	641869	641869	0	1424.89419629	206.264336068	-2.78828849763	-668.749781541	0.0152502	1424.89	206.264	-2.78829	-668.75	0.0152502	75.3052	82.4849	0.131381	-1406.11	0.149205
XIV	9399	9599	9499	9499	9499	9499	0	0.0	321.291506845	8.32773903428	-669.772845622	0.0152502	0	321.292	8.32774	-669.773	0.0152502	74.0048	69.5975	-0.0885834	-125.982	0.563268
V	16368	16568	16468	16476	16460	16468	16	14415.5879014	21525.4146891	0.587785082955	-662.415307523	0.0154151	14136.3	21222.3	0.586177	-669.619	0.0152502	52.501	49.7891	-0.0765149	-1514.71	0.139642
X	388476	388676	388576	388558	388594	388576	36	20284.6146811	25183.4618225	0.64711126536	-240.349996895	0.0915835	16718.5	24380	0.544254	-669.238	0.0152502	51.8156	53.7642	0.0532588	-968.595	0.209381
VII	21641	21841	21741	21742	21740	21741	2	16503.2201671	24535.2274698	0.52086198292	-739.476873551	0.0130245	16712.4	24321	0.541283	-660.8	0.0154151	50.9391	44.0929	-0.208225	-11269.7	0.00659467
XIV	472691	472891	472791	472793	472790	472791	3	29214.8992325	39646.6189121	0.439575886237	-728.942304393	0.0133542	29237	39183.8	0.422459	-665.432	0.0154151	43.545	40.5134	-0.104108	-3789.4	0.0459979
IV	368548	368748	368648	368649	368648	368648	1	9873.34268026	15923.9608165	0.681960064693	-679.943547937	0.0146732	9925.69	15924	0.68196	-666.105	0.0154151	46.0541	45.5031	-0.0173649	-45.1986	0.6992
X	175790	175990	175890	175890	175890	175890	0	12706.8380607	7449.61501615	-0.770367301701	-665.684877444	0.0154151	12706.8	7449.62	-0.770367	-665.685	0.0154151	54.5038	61.1443	0.165863	-5224.51	0.0270382
XIII	388019	388219	388119	-	388119	388119	0	13673.8204043	8190.03055799	-0.739475641953	-664.38256053	0.0154151	13673.8	8190.03	-0.739476	-664.383	0.0154151	59.9148	64.439	0.105022	-2780.62	0.0717995
VIII	374589	374789	374689	374686	374692	374689	6	21557.0876623	30070.4839372	0.486968453382	-651.542215823	0.0156624	21468.8	30070.5	0.486106	-666.798	0.0154151	42.8982	38.2493	-0.165484	-7233.21	0.0146732
VIII	335407	335607	335507	335505	335510	335507	5	36420.7057303	47331.8553671	0.391774982387	-650.073836656	0.0156624	36343.5	47345.1	0.381517	-661.771	0.0154151	37.7892	35.4565	-0.091924	-3435.99	0.0545709
XIII	268003	268203	268103	268107	268099	268103	8	16664.7549364	10616.7283484	-0.645695480571	-638.589466406	0.0162394	16664.8	10509.6	-0.665088	-665.465	0.0154151	28.6984	29.538	0.0416037	-199.862	0.487841
IV	243238	243438	243338	243340	243336	243338	4	21773.3233197	14924.4855295	-0.537815002467	-599.141487552	0.0177232	22058	14844	-0.571424	-663.571	0.0154151	41.2161	49.3155	0.258832	-14310.3	0.00469871
IV	1205189	1205389	1205289	1205269	1205309	1205289	40	16345.4475561	19198.2810906	0.840726935328	-104.092151395	0.24087	12150	18731.1	0.62448	-665.318	0.0154151	52.2347	52.893	0.0180686	-82.6203	0.622208
IV	1441849	1442049	1441949	1441943	1441956	1441949	13	18840.353457	11081.1224332	-0.570886864431	-975.310484282	0.00882038	17806.4	11436.9	-0.638705	-659.556	0.0154975	48.0831	56.4653	0.231832	-11313.8	0.00659467
II	217494	217694	217594	217584	217605	217594	21	29116.667285	20184.7616097	-0.342932298529	-756.080689706	0.012365	28496	20192.6	-0.496935	-658.74	0.0154975	36.6415	53.683	0.550984	-86973.5	8.24334e-05		PDR3
XV	29577	29777	29677	29681	29674	29677	7	19620.3616907	28208.4778196	0.499268599258	-720.124063182	0.0136015	20022.5	28304.6	0.499409	-660.552	0.0154975	53.0484	51.9712	-0.0295957	-313.288	0.409529
II	553729	553929	553829	553829	553829	553829	0	15414.1409225	22732.3332098	0.560491281782	-659.4531429	0.0154975	15414.1	22732.3	0.560491	-659.453	0.0154975	51.0028	39.7357	-0.360138	-30262.3	0.000906768
IV	769012	769212	769112	769112	769112	769112	0	2109.14391553	5102.40045959	1.27451859317	-659.926203066	0.0154975	2109.14	5102.4	1.27452	-659.926	0.0154975	66.4529	58.0036	-0.196189	-3896.19	0.0443492
III	32696	32896	32796	32796	32796	32796	0	13169.2444202	7820.80669848	-0.751783242914	-659.764291433	0.0154975	13169.2	7820.81	-0.751783	-659.764	0.0154975	55.9197	61.0577	0.126815	-3159.58	0.0614129
IV	323040	323240	323140	323140	323140	323140	0	6429.93706319	2963.19657292	-1.11765028123	-659.798208661	0.0154975	6429.94	2963.2	-1.11765	-659.798	0.0154975	57.6114	63.309	0.136055	-1484.62	0.142198
IV	282719	282919	282819	282815	282823	282819	8	47511.9717682	59993.8319623	0.340435675836	-658.908514759	0.0154975	47460.5	59936.8	0.336715	-659.011	0.0154975	31.4863	30.4014	-0.0505906	-1216.74	0.171626
IV	94787	94987	94887	94879	94896	94887	17	35846.5451104	46381.0764693	0.457334152117	-616.845088716	0.0168164	35326.9	46167.8	0.386117	-660.23	0.0154975	41.2584	36.6704	-0.170072	-12106.3	0.00601764
XVI	575213	575413	575313	575315	575311	575313	4	4608.66787149	1932.12637944	-1.27705585255	-579.669157101	0.0188773	4814.43	1932.13	-1.31717	-659.442	0.0154975	59.4897	66.1397	0.152878	-1425.19	0.147638
XIV	531804	532004	531904	531909	531900	531904	9	38236.609668	49659.5372182	0.378116527834	-678.761207398	0.0146732	38290.7	49512.2	0.370788	-655.251	0.0155799	38.2567	36.54	-0.0662377	-1907.76	0.110049
XV	447716	447916	447816	447810	447822	447816	12	20608.7520443	29117.9720904	0.528004697037	-677.476137311	0.014838	20607	28984.3	0.492134	-657.942	0.0155799	55.4221	50.1703	-0.143628	-7237.37	0.0146732
II	194531	194731	194631	194632	194631	194631	1	24830.037148	34070.2705473	0.451901497663	-670.410882116	0.0152502	24908	34070.3	0.451901	-657.871	0.0155799	48.2841	40.9863	-0.236407	-18658.8	0.0027203
XIV	275919	276119	276019	276014	276024	276019	10	16806.3862096	24421.5094068	0.565199052686	-658.52679316	0.0154975	16453.3	23966	0.542617	-654.197	0.0155799	50.6987	43.128	-0.233323	-13801.6	0.00494601
XIII	29131	29331	29231	29231	29231	29231	0	5138.2772322	2135.57972366	-1.26665697549	-657.476101387	0.0155799	5138.28	2135.58	-1.26666	-657.476	0.0155799	70.7099	77.6266	0.13464	-3418.94	0.0547358
IX	25090	25290	25190	25190	25190	25190	0	11206.8844893	17490.4026151	0.642178234249	-654.449917033	0.0155799	11206.9	17490.4	0.642178	-654.45	0.0155799	60.5434	58.2858	-0.0548262	-867.955	0.226445
VII	661495	661695	661595	661598	661593	661595	5	9888.48355395	5425.68978713	-0.858421604749	-641.69705752	0.0159921	9888.48	5385.85	-0.876576	-656.051	0.0155799	32.9008	45.1058	0.455188	-15250.8	0.00379194
XIV	579169	579369	579269	579270	579269	579269	1	27415.3055839	19363.113334	-0.505723545559	-645.370359811	0.0159921	27492.4	19363.1	-0.505724	-657.05	0.0155799	36.7493	39.832	0.116214	-3113.09	0.0624021
XI	665732	665932	665832	665833	665832	665832	1	22926.4715012	15674.5780496	-0.555044292294	-638.818208747	0.0162394	23029.3	15674.6	-0.555044	-655.934	0.0155799	31.8855	41.4337	0.377904	-26202	0.00140137
IX	165821	166021	165921	165929	165913	165921	16	6822.8326936	3268.94977732	-1.02220191633	-638.935023204	0.0162394	6769.65	3201.69	-1.08025	-654.005	0.0155799	34.5574	41.3302	0.258202	-3111.85	0.0624021
V	156206	156406	156306	156319	156294	156306	25	13001.5316816	7860.70883708	-0.686034155023	-610.78587365	0.0170637	12950.1	7666.87	-0.756255	-655.948	0.0155799	38.4307	39.5631	0.0418957	-177.814	0.506471
X	415287	415487	415387	415382	415393	415387	11	9213.54142503	14565.069501	0.702367601147	-574.880032063	0.0193719	9110.71	14838.6	0.703719	-657.985	0.0155799	56.3542	50.3793	-0.161691	-4716.01	0.0325612
IV	407515	407715	407615	407622	407609	407615	13	23099.7897205	32284.7841434	0.466259234779	-707.027053017	0.0138488	23284.9	32109.1	0.463584	-650.858	0.0156624	40.2554	33.819	-0.251349	-17222.9	0.00313247
II	251986	252186	252086	252086	252086	252086	0	12336.9189498	18890.2141162	0.614656916905	-651.422602	0.0156624	12336.9	18890.2	0.614657	-651.423	0.0156624	54.2678	45.2944	-0.260762	-13876.9	0.00494601
VIII	15278	15478	15378	15376	15381	15378	5	22383.550731	15161.8290561	-0.538139160319	-652.595620313	0.0156624	22306.4	15101.6	-0.562752	-652.023	0.0156624	45.5021	50.8222	0.159526	-5879.29	0.0213503
XIII	652696	652896	652796	652796	652796	652796	0	11283.7263185	6429.00433161	-0.811576351692	-650.460988564	0.0156624	11283.7	6429	-0.811576	-650.461	0.0156624	56.3826	61.2916	0.120441	-2224.3	0.0934795
IV	507212	507412	507312	507312	507312	507312	0	1587.94409148	4221.32501951	1.41053579459	-651.062833523	0.0156624	1587.94	4221.33	1.41054	-651.063	0.0156624	63.6116	56.1875	-0.17904	-1949.67	0.107246
XV	966209	966409	966309	966309	966309	966309	0	4384.50172853	1683.89762162	-1.3806084712	-651.578310231	0.0156624	4384.5	1683.9	-1.38061	-651.578	0.0156624	60.7385	67.5032	0.152344	-1582.57	0.134284
V	26953	27153	27053	27054	27053	27053	1	38297.9173205	28584.3155828	-0.422878828504	-649.191147769	0.0157448	38320.1	28584.3	-0.422879	-652.117	0.0156624	40.1902	47.6956	0.247011	-22145.9	0.00164867
XII	921043	921243	921143	921144	921143	921143	1	24926.3966548	33993.5478855	0.450668185277	-644.526585643	0.0159921	24873.2	33993.5	0.450668	-652.965	0.0156624	46.1794	45.0978	-0.0341932	-383.406	0.370786
IV	891599	891799	891699	891704	891694	891699	10	34876.7725689	45489.0736537	0.382468711235	-641.450171148	0.0160745	34907.7	45626.7	0.386331	-653.212	0.0156624	41.3084	39.1546	-0.0772503	-2426.87	0.0833402
XII	733018	733218	733118	733117	733119	733118	2	23376.4213235	32049.5635383	0.461989334467	-627.649899879	0.0165691	23296.6	32116.8	0.463207	-649.906	0.0156624	47.5989	42.6662	-0.157837	-8325.7	0.0109636
IX	370579	370779	370679	370671	370688	370679	17	4288.92298231	1725.80204761	-1.24117045222	-584.52985911	0.0184651	4263.17	1611.65	-1.40339	-651.846	0.0156624	66.5731	79.4154	0.25448	-6054.3	0.0203611
XIII	24217	24417	24317	24317	24317	24317	0	17984.3898114	25786.7656628	0.51988562125	-649.252557113	0.0157448	17984.4	25786.8	0.519886	-649.253	0.0157448	53.0685	49.0274	-0.114267	-3997.53	0.0424532
XV	980831	981031	980931	980919	980943	980931	24	5380.88080438	2414.41022952	-1.06213046894	-586.49990729	0.0183827	5274.51	2233.87	-1.23949	-649.716	0.0157448	37.0862	52.25	0.494549	-10202.9	0.00783118
XIV	427133	427333	427233	427229	427238	427233	9	2939.99986801	5878.11931267	1.23335584497	-494.91245356	0.0268733	2706.81	6008.64	1.15044	-649.09	0.0157448	54.848	53.18	-0.0445555	-125.031	0.564587
XI	424716	424916	424816	424814	424819	424816	5	19825.4287487	27740.3133913	0.531055686162	-611.785932731	0.0170637	19692.5	27827.5	0.498867	-648.132	0.0159097	45.4065	42.1769	-0.106444	-3051.13	0.0638859
X	683348	683548	683448	683451	683446	683448	5	8682.46234148	14798.3765271	0.73757137411	-773.014475241	0.0118704	9088.04	14751.5	0.698818	-645.777	0.0159921	47.6996	35.5158	-0.425515	-22115.2	0.00164867
IV	561672	561872	561772	561761	561784	561772	23	17787.4155252	11161.5292537	-0.474176240743	-724.60775717	0.0133542	17340.9	11126.5	-0.640187	-645.039	0.0159921	48.4653	52.6661	0.119922	-2828.58	0.0700684
III	197338	197538	197438	197423	197454	197438	31	2129.63598019	5240.59595579	1.3307353354	-700.585348547	0.0139313	2129.64	5092.84	1.25786	-643.603	0.0159921	49.1316	44.6888	-0.136736	-707.478	0.262138
IV	1242194	1242394	1242294	1242301	1242288	1242294	13	8207.34375299	4099.96419131	-0.908209462545	-692.31982017	0.0140137	7969.78	4053.07	-0.975526	-641.526	0.0159921	49.7613	57.788	0.215745	-4056.89	0.0411343
XIV	210857	211057	210957	210958	210957	210957	1	12046.6453143	18625.8796198	0.615994069622	-669.740124922	0.0152502	12153	18625.9	0.615994	-644.816	0.0159921	54.104	48.0161	-0.172218	-6641.66	0.0168164
VII	992176	992376	992276	992277	992276	992276	1	20190.9105972	28541.9451714	0.491797101396	-665.937105467	0.0154151	20297.3	28541.9	0.491797	-646.996	0.0159921	45.6713	42.3464	-0.10905	-3171.66	0.0613305
VIII	470959	471159	471059	471056	471063	471059	7	28793.3102727	38468.2628171	0.415274844598	-640.136338526	0.016157	28326.9	37962	0.422385	-644.622	0.0159921	47.7366	44.7039	-0.0946937	-3648.67	0.0494601
III	14376	14576	14476	14491	14461	14476	30	12655.0748063	7492.38749978	-0.280584463827	-641.003041543	0.016157	11831	6863.54	-0.785546	-642.433	0.0159921	43.5014	40.9488	-0.0872415	-764.939	0.249444
I	192050	192250	192150	192147	192154	192150	7	48323.2308733	37479.3938622	-0.368181254812	-625.874957731	0.0165691	48400.4	37416.6	-0.371341	-642.382	0.0159921	41.7132	43.9846	0.0764923	-2813.51	0.0707279
II	642792	642992	642892	642890	642894	642892	4	19065.3883304	12590.235743	-0.604085196369	-625.865404812	0.0165691	19269.4	12677	-0.604103	-643.321	0.0159921	35.1952	34.3345	-0.0357187	-181.637	0.50408
X	522113	522313	522213	522220	522207	522213	13	49676.6981359	62064.4991425	0.335756144752	-623.240140404	0.0166516	49499.4	62065.3	0.326376	-642.72	0.0159921	34.353	30.8277	-0.156206	-12161.9	0.00601764
IX	321523	321723	321623	321620	321626	321623	6	21988.4941939	30202.4836191	0.504797822797	-598.181531121	0.0177232	21781.1	30285.7	0.475563	-644.272	0.0159921	48.4147	39.2262	-0.30363	-26160	0.00140137
VII	184097	184297	184197	184200	184194	184197	6	8513.41749131	4545.18242583	-0.883443350419	-599.163174082	0.0177232	8616.34	4505.34	-0.935439	-643.167	0.0159921	53.6972	61.2798	0.190564	-3914.03	0.0440195
VIII	273810	274010	273910	273911	273910	273910	1	22670.6917042	15505.0340245	-0.552180241088	-630.605881462	0.0165691	22735	15505	-0.55218	-641.374	0.0160745	32.4963	34.214	0.0743092	-920.524	0.216965
XV	976737	976937	976837	976817	976858	976837	41	5659.43206297	2474.60906332	-0.650638837467	-652.321899176	0.0156624	4907.61	2020.12	-1.28058	-639.995	0.016157	50.3618	54.5163	0.114359	-693.305	0.265353
XIII	626929	627129	627029	627029	627029	627029	0	17302.2218291	11112.5373524	-0.638769042101	-641.096446939	0.016157	17302.2	11112.5	-0.638769	-641.096	0.016157	54.0655	59.8632	0.14696	-5719.55	0.0223395
X	220715	220915	220815	220815	220815	220815	0	5259.87719036	2241.74372992	-1.23040775274	-639.509268808	0.016157	5259.88	2241.74	-1.23041	-639.509	0.016157	65.9502	71.465	0.115859	-1426.23	0.147556
IX	74833	75033	74933	74931	74935	74933	4	19091.4567573	26871.2535881	0.493263305957	-612.470506488	0.0170637	19038.4	26997.8	0.503934	-640.909	0.016157	45.9706	41.9046	-0.133601	-4642.01	0.0337153
XV	619782	619982	619882	619870	619895	619882	25	23549.8297342	15857.2368342	-0.318559422083	-706.202744369	0.0138488	22402.7	15247	-0.555147	-638.296	0.0162394	45.5229	53.3853	0.22985	-14112.1	0.00478114
XII	772022	772222	772122	772115	772129	772122	14	41627.2487303	53391.403489	0.368322109027	-664.333621957	0.0154151	41623.7	53150.7	0.352682	-638.936	0.0162394	33.5157	30.5351	-0.13437	-7577.92	0.013684
XIV	60350	60550	60450	60455	60445	60450	10	53971.0032394	67191.2372645	0.328817325817	-654.095224957	0.0155799	54153.7	67240.4	0.312269	-639.419	0.0162394	37.1741	37.5391	0.0140975	-118.145	0.572418
XII	729207	729407	729307	729307	729307	729307	0	12451.4457213	18962.6902924	0.606850396642	-638.440470738	0.0162394	12451.4	18962.7	0.60685	-638.44	0.0162394	59.1836	56.3692	-0.070292	-1388.83	0.151678
VI	83046	83246	83146	83151	83141	83146	10	7960.12253551	13952.8367484	0.772269155108	-800.444503013	0.0111285	8093.93	13423.6	0.729859	-636.798	0.0163218	59.9728	50.7564	-0.240717	-10157.8	0.00791361
IV	1344758	1344958	1344858	1344857	1344859	1344858	2	33223.4726272	23947.9100192	-0.458954537693	-697.482355776	0.0140137	32888.3	24029.3	-0.452781	-637.457	0.0163218	40.5552	45.982	0.181185	-10089.6	0.00799604
VI	233500	233700	233600	233601	233599	233600	2	13745.5337872	8286.91459557	-0.730055973802	-652.360245783	0.0156624	13668.4	8286.91	-0.721934	-635.526	0.0163218	43.7635	47.6015	0.121278	-1674.35	0.127195
XVI	362429	362629	362529	362537	362522	362529	15	31793.6006345	41952.4894418	0.42039418253	-642.04264187	0.0159921	31843.3	41971.1	0.398405	-637.438	0.0163218	34.7732	38.5719	0.149577	-7731.74	0.0128596
XV	222367	222567	222467	222470	222465	222467	5	20711.043826	28920.5415636	0.538635843196	-630.416617652	0.0165691	20484.9	28699.3	0.486455	-637.374	0.0163218	44.4915	39.6116	-0.167606	-7331.97	0.0143434
XII	732834	733034	732934	732942	732926	732934	16	11934.6387811	18163.1692874	0.677026684402	-609.840679279	0.0171462	11747.6	18070.2	0.621242	-635.716	0.0163218	56.9139	47.654	-0.256182	-14246.2	0.00469871
XII	502034	502234	502134	502136	502132	502134	4	18942.3640524	12581.618956	-0.584551473807	-605.754163916	0.0174759	19074.5	12554.2	-0.603474	-635.585	0.0163218	38.6773	39.6093	0.0343512	-175.161	0.50812
XII	389327	389527	389427	389424	389430	389427	6	39188.7687223	49835.4136623	0.347703750717	-580.003270043	0.0188773	38823.6	49944.4	0.363386	-635.923	0.0163218	53.9113	49.4821	-0.123679	-9846.02	0.00832578
X	581509	581709	581609	581608	581610	581609	2	31976.8726347	23068.3115745	-0.4721981421	-668.141549857	0.0152502	31819.1	23135.6	-0.45978	-635.011	0.0164867	33.5659	34.38	0.034572	-298.558	0.418597
XV	42811	43011	42911	42911	42911	42911	0	4987.56394976	2079.00505285	-1.26244207491	-634.447179081	0.0164867	4987.56	2079.01	-1.26244	-634.447	0.0164867	67.5891	72.6361	0.103896	-1567.82	0.135108
II	316329	316529	316429	316428	316431	316429	3	17079.2104561	24090.8485802	0.533807019742	-555.755757508	0.0204435	16846	24318.3	0.529635	-634.231	0.0164867	53.5976	47.5495	-0.172739	-8638.46	0.0102217
XVI	587873	588073	587973	587997	587949	587973	48	12078.2003218	19830.7703219	0.712205211944	-905.596707487	0.00972715	12038.9	18401.8	0.612141	-629.697	0.0165691	53.7255	47.5253	-0.176911	-6968.16	0.0153326
XIII	329623	329823	329723	329725	329722	329723	3	36879.3065452	48330.8244521	0.373989624347	-704.848008828	0.0138488	37400.6	48251.1	0.3675	-627.829	0.0165691	36.7728	34.0774	-0.109823	-4855.88	0.0305004
IX	23520	23720	23620	23627	23613	23620	14	14501.948839	21767.0467989	0.610647602538	-686.190216867	0.0145907	14640.2	21617.9	0.562288	-630.898	0.0165691	57.691	55.1297	-0.065518	-1390.85	0.151348
VII	848860	849060	848960	848959	848962	848960	3	20794.0334818	13770.6541212	-0.56809513145	-673.847736666	0.0150853	20716.9	13917.6	-0.573896	-628.254	0.0165691	52.0139	52.6528	0.0176128	-82.1821	0.622867
XI	11067	11267	11167	11169	11165	11167	4	18627.1739236	26665.8075324	0.531729883541	-665.727220661	0.0154151	18941	26831.4	0.502409	-633.411	0.0165691	53.8547	47.3648	-0.185257	-11324.5	0.00659467
XIV	665592	665792	665692	665697	665687	665692	10	17498.9715587	11229.9389315	-0.635374776477	-650.390787397	0.0156624	17498.9	11298.9	-0.631083	-633.814	0.0165691	48.4858	55.9623	0.206893	-8372.86	0.0108812
XIII	8677	8877	8777	8781	8773	8777	8	10792.4028926	16913.9703956	0.661779046169	-643.894093201	0.0159921	10819.9	16846.7	0.638783	-624.201	0.0165691	32.4025	28.6922	-0.175445	-3545.04	0.0520155
II	39252	39452	39352	39353	39351	39352	2	21694.6540432	30161.267906	0.471942313271	-641.17121299	0.0160745	21746.1	30161.3	0.471942	-632.49	0.0165691	42.3758	37.7196	-0.167926	-7308.7	0.0145083
V	569221	569421	569321	569326	569316	569321	10	25651.6439517	34798.7202294	0.56350954478	-638.625345392	0.0162394	25791.7	34925.5	0.437373	-633.782	0.0165691	51.7308	46.8906	-0.141725	-7657.09	0.0133542
XVI	695762	695962	695862	695862	695862	695862	0	29593.2549816	39297.9170609	0.409184457946	-628.00954992	0.0165691	29593.3	39297.9	0.409184	-628.01	0.0165691	47.903	44.5252	-0.105497	-4597.49	0.0341274
XIII	69194	69394	69294	69293	69295	69294	2	18845.1647286	26699.9434498	0.52107854064	-630.78182341	0.0165691	18843.4	26669.8	0.50115	-626.568	0.0165691	55.9937	52.0647	-0.10496	-3923.24	0.0438546
XVI	665066	665266	665166	665166	665167	665166	1	40693.0657409	51920.1600478	0.354280200603	-620.279173542	0.0168164	40693.1	51987.4	0.353379	-627.39	0.0165691	38.5508	34.7989	-0.147719	-9634.9	0.00865551
IV	366294	366494	366394	366394	366395	366394	1	13566.7737757	20220.8232056	0.585556159378	-617.001665139	0.0168164	13566.8	20280.6	0.580022	-627.443	0.0165691	35.7844	35.1781	-0.0246519	-93.5125	0.607205
IV	1009398	1009598	1009498	1009503	1009494	1009498	9	32483.0508949	42504.6739926	0.399635462717	-613.479022146	0.0169813	32402.4	42558.6	0.39335	-630.723	0.0165691	37.1132	34.825	-0.0918109	-3033.63	0.0643805
II	8688	8888	8788	8788	8789	8788	1	14793.0912048	21689.5773562	0.56467368436	-611.671705741	0.0170637	14793.1	21783.4	0.558304	-627.388	0.0165691	40.779	36.5192	-0.15917	-4505.12	0.0358585
XI	37747	37947	37847	37846	37849	37847	3	42032.3640902	53254.5337137	0.343933296877	-601.523624924	0.0175583	41903.8	53408.5	0.34999	-632.682	0.0165691	36.5131	34.9852	-0.0616681	-1708.88	0.124062
XI	170148	170348	170248	170247	170250	170248	3	17568.915731	24862.0509667	0.503174556462	-583.837361383	0.0185475	17517.5	25123.1	0.52022	-633.457	0.0165691	55.8063	52.3333	-0.0926994	-2762.37	0.0722117
XVI	530363	530563	530463	530466	530461	530463	5	17899.1227755	11845.7594547	-0.590938943629	-582.024780391	0.0187124	18049.9	11766.1	-0.61736	-627.508	0.0165691	46.9087	54.0778	0.205182	-8155.3	0.0115407
III	314045	314245	314145	314144	314147	314145	3	15789.6502538	22683.5621548	0.554527687302	-577.144075779	0.0191246	15685	22864.1	0.543702	-626.546	0.0165691	50.2843	45.2948	-0.150763	-5595.02	0.0232462
XIII	231561	231761	231661	231663	231660	231661	3	19969.7130183	13554.1766538	-0.572018902365	-576.748940144	0.019207	20254.3	13554.2	-0.579489	-625.611	0.0165691	43.8965	46.5092	0.083409	-1299.44	0.162229
XV	780481	780681	780581	780605	780558	780581	47	9283.17307093	5360.30555308	-0.23364750377	-512.627439727	0.0251422	7962.97	4087.75	-0.961999	-625.06	0.0165691	45.8579	50.3083	0.133627	-1609.54	0.132058
III	156112	156312	156212	156205	156219	156212	14	33015.6758297	41703.4947664	0.438808315997	-459.92130706	0.0304179	31857.2	41942.4	0.396791	-632.058	0.0165691	52.1663	48.9999	-0.0903392	-4494.7	0.0360234
XVI	619823	620023	619923	619895	619951	619923	56	12576.8849907	16152.1143681	0.988833606858	-204.271500332	0.11178	9880.73	15697.6	0.667853	-631.823	0.0165691	49.1456	42.9794	-0.193417	-6523.9	0.0173935
III	169805	170005	169905	169950	169860	169905	90	16882.5372647	14585.4619417	-0.0870971035353	-76.4071225616	0.307889	16401.4	10450	-0.650317	-628.338	0.0165691	58.256	51.6786	-0.172839	-7450.57	0.0143434
XII	234283	234483	234383	234368	234399	234383	31	2120.38683149	5341.73030312	1.23639397225	-746.599275854	0.0126123	2184.73	5123.6	1.22971	-622.469	0.0166516	50.8493	44.3278	-0.198016	-1747.54	0.120765
XVI	108502	108702	108602	108598	108607	108602	9	17298.4301427	10938.5611024	-0.62208338252	-683.332976714	0.0146732	17068.7	10999.6	-0.633904	-623.456	0.0166516	43.9136	50.6301	0.205325	-7266.82	0.0145907
XV	834503	834703	834603	834603	834603	834603	0	20631.8364421	13875.7183623	-0.572309777971	-622.45754253	0.0166516	20631.8	13875.7	-0.57231	-622.458	0.0166516	57.605	63.6038	0.142917	-7092.21	0.0149205
V	544558	544758	544658	544658	544658	544658	0	17347.9587885	24851.6150612	0.518573691878	-622.83251006	0.0166516	17348	24851.6	0.518574	-622.833	0.0166516	49.8578	47.6411	-0.0656125	-1213.07	0.172203
I	194615	194815	194715	194737	194694	194715	43	14767.7267955	10174.0740703	-0.297497530491	-396.718156828	0.0402275	14165.7	8716.33	-0.700607	-623.1	0.0166516	58.0399	59.8368	0.0439873	-445.684	0.34383
XIII	542431	542631	542531	542538	542524	542531	14	31542.3914728	42653.2677167	0.465120398707	-766.872516603	0.0122001	31278.1	41159.3	0.396065	-618.139	0.0168164	45.4611	38.4286	-0.242452	-23513.3	0.00156624
V	28081	28281	28181	28175	28188	28181	13	19201.636253	12265.3264676	-0.467030756655	-727.542154759	0.0133542	18685.6	12305.2	-0.60266	-621.087	0.0168164	49.2026	55.2288	0.166688	-5840.1	0.0215151
XVI	431735	431935	431835	431837	431833	431835	4	3760.37799515	7629.39834643	1.03490350724	-666.135985701	0.0154151	3839.27	7589.56	0.983183	-619.699	0.0168164	49.4436	46.4682	-0.0895388	-515.816	0.318028
XV	880586	880786	880686	880695	880678	880686	17	26022.3715395	35215.6804838	0.466529070216	-636.488470017	0.0163218	25948.6	34988.7	0.431228	-618.068	0.0168164	36.5062	35.8492	-0.0262014	-200.001	0.487676
XVI	404266	404466	404366	404360	404372	404366	12	6322.7552499	2937.03215905	-1.06973405438	-637.171835576	0.0163218	6245.58	2926.01	-1.0939	-617.14	0.0168164	47.7097	48.9767	0.0378132	-71.7405	0.640013
XI	384869	385069	384969	384973	384965	384969	8	7438.87771819	3705.69992911	-0.976948506125	-632.05494417	0.0165691	7453.48	3745.54	-0.99274	-619.282	0.0168164	47.0679	54.6168	0.214603	-3190.86	0.0607534
III	32360	32560	32460	32460	32460	32460	0	16103.9985489	10259.1926727	-0.650501742061	-617.189507224	0.0168164	16104	10259.2	-0.650502	-617.19	0.0168164	50.73	58.1005	0.195712	-8545.72	0.0106339
VII	522650	522850	522750	522750	522750	522750	0	14477.8426343	8972.83688646	-0.690210549859	-619.419131339	0.0168164	14477.8	8972.84	-0.690211	-619.419	0.0168164	52.8845	59.3368	0.166081	-5460.12	0.0246476
XIV	403811	404011	403911	403911	403911	403911	0	7900.3115026	13087.2498336	0.728180516139	-618.341348157	0.0168164	7900.31	13087.2	0.728181	-618.341	0.0168164	62.769	56.2574	-0.158012	-5428.63	0.0248949
II	218193	218393	218293	218293	218293	218293	0	6629.30824425	3176.48774601	-1.06142588206	-620.910261576	0.0168164	6629.31	3176.49	-1.06143	-620.91	0.0168164	59.2822	66.3606	0.162727	-2917.7	0.0678427
XV	848921	849121	849021	849020	849022	849021	2	18803.4924567	26469.7225058	0.501390459412	-603.753725448	0.0175583	18803.5	26556.5	0.498062	-616.741	0.0168164	41.9838	37.6974	-0.155369	-5533.8	0.0236584
VII	1000608	1000808	1000708	1000714	1000703	1000708	11	15817.4402666	10093.9595957	-0.674385697085	-602.071956649	0.0175583	15747.3	9967.38	-0.659823	-619.824	0.0168164	45.1738	45.13	-0.00140015	-0.89692	0.939494
XI	613410	613610	613510	613509	613511	613510	2	21083.6026899	29110.5922691	0.470949834745	-594.626609481	0.0177232	21083.6	29293.4	0.474455	-620.525	0.0168164	42.4226	40.4087	-0.0701683	-1237.87	0.168494
XII	28986	29186	29086	29086	29087	29086	1	20415.8394042	28317.925151	0.470207942956	-594.061948404	0.0178881	20415.8	28485.2	0.480525	-618.158	0.0168164	51.8073	47.2792	-0.131948	-5758.48	0.0219273
IV	1115159	1115359	1115259	1115252	1115266	1115259	14	10513.6107927	16096.8130553	0.820572887384	-555.040740725	0.0205259	10302.6	16165.5	0.649902	-618.582	0.0168164	53.4599	47.7354	-0.163398	-4726.16	0.0324788
XIV	306826	307026	306926	306921	306931	306926	10	26348.6197581	34268.8206186	0.470796672263	-473.838839897	0.0286044	25274.3	34207.8	0.436656	-618.825	0.0168164	43.4227	33.9895	-0.353361	-38290.1	0.000494601
XI	106441	106641	106541	106532	106551	106541	19	19071.2214089	13360.2681499	-0.395691624982	-469.612252671	0.0290166	18316.7	12021.1	-0.607585	-618.146	0.0168164	46.0166	53.1808	0.208751	-9258.25	0.00915011
XI	69222	69422	69322	69330	69314	69322	16	26610.3378804	18026.0786657	-0.333175148406	-775.251416535	0.0118704	25424.6	17864	-0.509169	-615.571	0.0168989	51.665	58.8013	0.186661	-11935.2	0.00618251
II	6095	6295	6195	6215	6175	6195	40	16103.4584247	10039.311246	-0.106234146478	-673.239085656	0.0150853	12835	7717.01	-0.733968	-615.191	0.0168989	44.5706	43.9807	-0.0192215	-55.4392	0.673811
VII	79496	79696	79596	79600	79592	79596	8	15774.8404129	23143.2942502	0.578757983566	-654.560511771	0.0155799	15906.9	23058.2	0.535632	-614.337	0.0168989	52.0147	47.5342	-0.129952	-4580.12	0.0345396
VII	475947	476147	476047	476042	476053	476047	11	19173.8436087	12636.2315559	-0.564469956923	-635.074890048	0.0164867	19023	12607.4	-0.593469	-614.33	0.0168989	47.8612	49.4586	0.0473642	-467.353	0.336823
VII	21442	21642	21542	21545	21539	21542	6	14956.3029765	22015.4912938	0.583135700876	-632.887374336	0.0165691	14954.5	21901.3	0.550436	-614.225	0.0168989	54.4459	49.6913	-0.131828	-4713.94	0.0326436
XIII	90435	90635	90535	90535	90536	90535	1	24863.779754	33747.142713	0.437585769828	-621.430580796	0.016734	24863.8	33700.2	0.438713	-615.207	0.0168989	46.9709	40.1583	-0.226072	-16809	0.0032149
III	309527	309727	309627	309627	309627	309627	0	21721.0058781	30012.5031279	0.466472734356	-615.621777705	0.0168989	21721	30012.5	0.466473	-615.622	0.0168989	53.3932	51.0421	-0.0649682	-1614.74	0.131646
IV	1165754	1165954	1165854	1165854	1165854	1165854	0	9233.80831841	5026.90330641	-0.877255845522	-613.522578935	0.0168989	9233.81	5026.9	-0.877256	-613.523	0.0168989	59.1969	63.6267	0.104109	-1546.37	0.137004
XII	369895	370095	369995	369995	369995	369995	0	12000.8947018	18275.7314135	0.606787178499	-615.253972611	0.0168989	12000.9	18275.7	0.606787	-615.254	0.0168989	51.5751	51.5088	-0.00185493	-1.49028	0.924738
XI	340799	340999	340899	340900	340899	340899	1	28493.4863937	20462.7731925	-0.478844371231	-611.280902045	0.0170637	28517.5	20462.8	-0.478844	-614.737	0.0168989	37.9959	39.0352	0.0389318	-371.097	0.376721
XVI	612920	613120	613020	613024	613017	613020	7	20026.494619	27905.3256219	0.510861035584	-601.096710576	0.0175583	19947.6	27898.3	0.483957	-613.648	0.0168989	44.6607	39.3198	-0.18375	-8629.24	0.0102217
I	1981	2181	2081	2069	2093	2081	24	39188.4197979	50062.2319323	0.380445081272	-603.972300105	0.0175583	39214.2	50192.2	0.356088	-614.74	0.0168989	34.107	36.4426	0.0955616	-3730.58	0.0478938
VII	326052	326252	326152	326153	326152	326152	1	10403.0131141	5938.76048182	-0.8194302313	-596.232751402	0.0177232	10480.2	5938.76	-0.81943	-615.112	0.0168989	43.3794	55.2674	0.349421	-11593	0.00642981
XV	508896	509096	508996	508987	509005	508996	18	21131.4055114	29139.913622	0.527616434292	-590.794447943	0.0180529	21150.6	29334.3	0.471889	-615.067	0.0168989	54.2601	48.9966	-0.147209	-7749.43	0.0125299
III	9648	9848	9748	9757	9740	9748	17	23149.5435376	31217.3893633	0.511545045612	-552.024742527	0.0210205	22187	30558	0.461834	-614.968	0.0168989	39.5577	36.5815	-0.112847	-3620.19	0.0505317
XVI	331430	331630	331530	331519	331541	331530	22	17435.5913792	24280.1033703	0.524678460101	-521.4523057	0.0237408	17006.1	24388.2	0.520131	-614.773	0.0168989	48.3712	44.3604	-0.124877	-3967.38	0.0429478
XIV	356217	356417	356317	356322	356313	356317	9	16036.5858416	22588.0848983	0.549394986264	-517.26783955	0.0244827	15781.2	22918.7	0.538317	-616.323	0.0168989	44.1108	40.3031	-0.130243	-3631.01	0.0503668
IV	49973	50173	50073	50105	50042	50073	63	21605.7590093	16834.9090752	1.7804594444	-271.156150241	0.0752617	18418	12114.7	-0.604356	-615.538	0.0168989	39.6446	38.1213	-0.0565263	-605.236	0.289012
XII	823171	823371	823271	823268	823274	823271	6	10489.9569474	5915.9636348	-0.783245932192	-624.957795333	0.0165691	10440.2	5915.96	-0.819467	-612.815	0.0169813	40.7257	47.173	0.212023	-3990.84	0.0427005
XV	588821	589021	588921	588925	588918	588921	7	26313.7386669	35419.2053276	0.452658703595	-618.80260414	0.0168164	26165.3	35205.9	0.42816	-613.486	0.0169813	51.0841	46.6081	-0.132293	-6971.79	0.0153326
III	5662	5862	5762	5764	5760	5762	4	7272.4252011	12335.6982163	0.842055595858	-634.027016156	0.0164867	7376.19	12377.2	0.746741	-612.596	0.0170637	52.1746	47.3051	-0.14135	-2486.64	0.0813618
XIII	771626	771826	771726	771728	771725	771726	3	36083.5429971	46775.1262329	0.374266306238	-630.723935171	0.0165691	36191.5	46728.2	0.368641	-611.683	0.0170637	43.3479	37.6496	-0.203328	-17812.8	0.00305004
XIII	523301	523501	523401	523400	523403	523401	3	28427.4713143	20344.0267558	-0.482118955353	-622.110300545	0.0166516	28429.2	20411.3	-0.478009	-610.855	0.0170637	29.3259	30.3179	0.0479908	-493.603	0.327261
XIV	63383	63583	63483	63468	63498	63483	30	11152.4702554	6460.38414361	-0.628080472162	-608.818127917	0.017311	10502.5	5965.61	-0.815985	-611.632	0.0170637	41.3654	52.6317	0.347507	-13286.2	0.00494601
VII	424263	424463	424363	424369	424357	424363	12	25381.8491375	17884.1351908	-0.431426135731	-605.32409803	0.0174759	25084.4	17603.2	-0.510954	-611.414	0.0170637	49.4249	53.7642	0.121406	-4734.23	0.0323139
V	117860	118060	117960	117944	117976	117960	32	5955.49135707	3279.11758293	-0.735545764751	-383.165680136	0.0428654	5810.53	2649.84	-1.13277	-610.878	0.0170637	45.4471	55.0323	0.276091	-4265.26	0.0392383
XV	618665	618865	618765	618733	618798	618765	65	12264.3348197	8802.69478468	0.0103795056616	-265.031053125	0.0784766	12323.6	7342.64	-0.747056	-610.336	0.0170637	47.9188	53.2383	0.151873	-3520.17	0.0528398
XVI	612302	612502	612402	612408	612396	612402	12	19116.1165345	27353.8540301	0.504694707144	-681.290759058	0.0146732	19122.3	26892.7	0.491957	-610.131	0.0171462	53.6505	45.7907	-0.228535	-15257.2	0.00379194
IV	1140913	1141113	1141013	1141017	1141009	1141013	8	10030.9963912	5575.43944816	-0.843095068299	-625.580371846	0.0165691	9952.06	5563.01	-0.839129	-610.061	0.0171462	35.8354	44.6865	0.318452	-7658.84	0.0133542
VIII	140171	140371	140271	140278	140264	140271	14	18866.9756614	26484.5599957	0.468397207568	-594.782909937	0.0177232	18729.7	26421.6	0.49639	-609.715	0.0171462	51.9668	49.4648	-0.0711871	-1656.67	0.128431
XIII	401218	401418	401318	401320	401317	401318	3	15674.5833581	10139.9796546	-0.631220007004	-563.46301098	0.0201138	15781	10032.9	-0.653448	-609.945	0.0171462	34.2303	35.8519	0.0667749	-528.938	0.313412
XII	889142	889342	889242	889217	889267	889242	50	20991.3950207	28060.9168278	0.722708037859	-469.155545114	0.029099	19197.5	26980.2	0.490985	-609.902	0.0171462	53.214	53.3041	0.00243946	-3.16773	0.895887
VII	649597	649797	649697	649700	649695	649697	5	25411.3045163	34813.3904743	0.44359465483	-678.57536586	0.0146732	25683.2	34612.5	0.43047	-609.425	0.0172286	47.3772	45.3587	-0.0628135	-1476.76	0.143187
X	82713	82913	82813	82811	82815	82813	4	40106.7466694	51038.2969678	0.347735246338	-597.270219142	0.0177232	40106.7	51152.5	0.350958	-609.264	0.0172286	28.4645	29.6838	0.0605113	-1423.92	0.147638
VI	6110	6310	6210	6242	6179	6210	63	9547.30133148	17277.0820867	1.18962933992	-1095.80350481	0.00708928	8867.35	14290.6	0.688486	-608.671	0.017311	50.428	40.4777	-0.317099	-15879.6	0.00337977
III	2275	2475	2375	2343	2407	2375	64	18190.7462093	27925.9401942	1.07806909804	-972.851937249	0.00882038	14386.7	21164.5	0.556913	-606.751	0.017311	53.2439	41.7242	-0.351734	-35738	0.000577034
VI	14881	15081	14981	14983	14979	14981	4	10543.8155921	16802.3452563	0.656513206714	-684.496583178	0.0146732	10947.7	16919.2	0.628033	-607.511	0.017311	58.2169	55.9768	-0.0566073	-747.677	0.253071
XIII	406243	406443	406343	406342	406345	406343	3	20273.3717652	13601.1758437	-0.561936055842	-618.860546844	0.0168164	20246.8	13634.8	-0.570398	-607.075	0.017311	33.0644	36.6963	0.150355	-3488.58	0.0537466
VII	1002929	1003129	1003029	1003029	1003029	1003029	0	12579.0137378	7549.84684128	-0.736499528763	-607.003848597	0.017311	12579	7549.85	-0.7365	-607.004	0.017311	55.1004	64.8683	0.235451	-10790.5	0.00725414
X	681134	681334	681234	681234	681234	681234	0	36755.6788483	47346.8951625	0.365302654774	-608.989962937	0.017311	36755.7	47346.9	0.365303	-608.99	0.017311	49.9353	45.7561	-0.126096	-8861.18	0.00956228
XVI	647082	647282	647182	647182	647182	647182	0	1797.28451859	374.373509973	-2.26326855132	-608.961330464	0.017311	1797.28	374.374	-2.26327	-608.961	0.017311	76.5403	82.2339	0.103512	-1027.52	0.199736
XIV	708914	709114	709014	709015	709014	709014	1	28032.9076864	37323.2479623	0.412953144293	-607.132126442	0.017311	28032.9	37323.2	0.412953	-607.132	0.017311	41.7614	41.678	-0.00288424	-3.75685	0.888303
XIII	816214	816414	816314	816312	816316	816314	4	12774.8181988	19162.890952	0.5609882026	-602.48365169	0.0175583	12828	19262.9	0.586531	-608.551	0.017311	52.6662	45.6803	-0.205304	-8501.62	0.0107988
I	130192	130392	130292	130292	130293	130292	1	65225.6592102	79080.8491887	0.288280845952	-600.210073784	0.0176408	65225.7	79180.9	0.279712	-608.606	0.017311	37.2433	34.0547	-0.129127	-11462	0.00651224
IV	1324998	1325198	1325098	1325099	1325097	1325098	2	22028.6097977	15130.6962643	-0.545379111137	-599.891300238	0.0177232	22028.6	15090.9	-0.545704	-607.816	0.017311	37.0861	42.7119	0.20376	-7643.25	0.0133542
XV	541820	542020	541920	541922	541918	541920	4	16338.2373728	10540.9541619	-0.632254829833	-594.052492531	0.0178881	16441.2	10561.3	-0.638523	-608.867	0.017311	48.6097	55.8634	0.200658	-7534.65	0.0137664
VIII	513573	513773	513673	513682	513665	513673	17	23058.1777021	16072.9930519	-0.473814175021	-582.431038008	0.0187124	22356.7	15355.3	-0.541975	-608.934	0.017311	47.8121	54.2494	0.18223	-8610.35	0.0103042
IV	1279234	1279434	1279334	1279338	1279331	1279334	7	41152.820711	31564.830614	-0.335408097434	-578.729538924	0.0188773	40869.8	31103.7	-0.39395	-607.51	0.017311	39.5043	46.6461	0.239748	-24003.2	0.00156624
V	63838	64038	63938	63916	63961	63938	45	26295.1230765	35097.4293411	0.525335610346	-580.570911322	0.0188773	25945.2	34904.1	0.427926	-607.714	0.017311	53.0733	52.3296	-0.0203574	-185.268	0.500783
III	3762	3962	3862	3861	3864	3862	3	12914.8869262	19073.6516074	0.591755767807	-557.38393497	0.0203611	12914.9	19373.7	0.585065	-609.226	0.017311	54.642	45.4157	-0.266822	-15742.7	0.00337977
XI	119035	119235	119135	119134	119136	119135	2	35094.8240373	44992.6710246	0.389135118574	-558.174420621	0.0203611	34915.7	45245.8	0.373907	-608.551	0.017311	40.2513	38.5684	-0.0616152	-1541.64	0.137417
XII	736848	737048	736948	736936	736961	736948	25	25661.5232112	34080.9700393	0.513944819107	-545.324111549	0.0220097	24155.7	32809.8	0.441761	-606.852	0.017311	48.8254	47.3627	-0.0438803	-756.941	0.250927
IV	485548	485748	485648	485669	485628	485648	41	17578.209873	11878.1783935	-0.165235167763	-518.92227292	0.024153	17174.6	11146.6	-0.623669	-608.64	0.017311	52.328	52.0296	-0.00825	-16.3089	0.801171
II	529036	529236	529136	529147	529126	529136	21	18896.4332619	13138.0838144	-0.522015548396	-484.052084873	0.0275328	19243.1	12810.6	-0.587	-608.986	0.017311	44.4061	49.0282	0.142853	-3930.23	0.0436897
XIII	541921	542121	542021	542037	542006	542021	31	15235.5745374	20881.0616914	0.830635431058	-408.802360749	0.0383315	13944.4	20629.8	0.565038	-607.69	0.017311	50.904	49.0289	-0.0541461	-736.899	0.255709
IV	1316723	1316923	1316823	1316823	1316824	1316823	1	15591.9870054	9810.01007985	-0.671100134662	-628.593681101	0.0165691	15592	9896.75	-0.655778	-606.647	0.0173935	47.4118	57.3312	0.274075	-14154.1	0.00469871
XI	322812	323012	322912	322912	322913	322912	1	8294.55775093	13602.5098401	0.704720417587	-619.118612064	0.0168164	8294.56	13535.3	0.706485	-604.792	0.0174759	49.7133	43.0224	-0.208544	-5836.17	0.0215151
XII	912482	912682	912582	912579	912586	912582	7	13366.7881539	19927.9996641	0.598718373024	-608.813928981	0.017311	13313.6	19841.3	0.575603	-605.236	0.0174759	35.6501	36.3236	0.0270007	-111.501	0.579425
VII	273515	273715	273615	273604	273626	273615	22	25260.0354396	33863.5740945	0.719738168374	-576.447550467	0.019207	23000.6	31442.2	0.451029	-605.066	0.0174759	51.1248	49.0896	-0.0586057	-1379.86	0.152172
XI	134830	135030	134930	134929	134932	134930	3	17111.9039488	24131.9143039	0.522196725616	-556.051836473	0.0203611	16996.1	24311	0.516404	-604.627	0.0174759	51.5506	46.4108	-0.15153	-6253.46	0.0190421
I	3467	3667	3567	3565	3569	3567	4	9108.56510194	14307.0329122	0.687845870481	-550.164747797	0.0212678	9135.16	14622.1	0.678647	-606.494	0.0174759	54.8853	47.2552	-0.215947	-7509.11	0.0138488
IV	51260	51460	51360	51355	51365	51360	10	34095.2809592	43631.9363445	0.420360314912	-533.774772838	0.022257	33434.3	43533.6	0.380802	-606.419	0.0174759	43.1412	40.9756	-0.0743018	-2265.99	0.0913362
VIII	4976	5176	5076	5081	5071	5076	10	39903.4797523	31245.568211	-0.338463833407	-480.649363665	0.0278625	40082.6	30437.2	-0.397143	-605.115	0.0174759	38.1687	38.0341	-0.00509665	-10.5261	0.831259
XV	579607	579807	579707	579712	579703	579707	9	36669.9974582	28889.0130474	-0.345092103361	-420.981254423	0.0367653	36855.3	27643.8	-0.414916	-604.971	0.0174759	36.861	44.3866	0.268029	-24842.6	0.00156624
II	747907	748107	748007	747994	748020	748007	26	4284.66507835	1527.34772183	-1.08577343561	-724.125879283	0.0133542	3946.78	1494.56	-1.40095	-601.569	0.0175583	37.6179	61.632	0.712259	-17242.8	0.00313247
VII	583071	583271	583171	583180	583162	583171	18	13843.6598732	21032.7057947	0.617421036041	-700.454488354	0.0139313	14207.2	20918.1	0.55813	-602.237	0.0175583	58.9606	49.3494	-0.256721	-17084.1	0.0032149
II	194203	194403	194303	194310	194297	194303	13	38380.5156899	49919.2774008	0.381898579726	-689.633350781	0.0141786	38412.3	49151	0.355651	-600.53	0.0175583	44.8257	37.0809	-0.27365	-34961.1	0.000659467
VII	703944	704144	704044	704049	704039	704044	10	14568.2049645	21657.1150347	0.591330857896	-652.797310549	0.0156624	14605.9	21393.8	0.550639	-600.378	0.0175583	49.2098	47.2177	-0.0596167	-774.57	0.246806
II	695340	695540	695440	695441	695440	695440	1	25208.8141213	34343.4490716	0.4296096768	-647.077488563	0.0159097	25498.7	34343.4	0.42961	-602.416	0.0175583	54.4518	49.7568	-0.130086	-7490.54	0.0139313
V	544915	545115	545015	545018	545012	545015	6	17611.6666444	25319.6052541	0.565058820969	-646.431167325	0.0159921	17639.2	25064.3	0.506851	-601.727	0.0175583	42.997	40.334	-0.092238	-1981.32	0.105845
XVI	310123	310323	310223	310228	310218	310223	10	31043.3492842	22620.1872452	-0.450083979829	-611.63839234	0.0170637	31032.2	22673.3	-0.45277	-601.577	0.0175583	31.2725	32.8968	0.0730526	-1272.46	0.165197
II	371302	371502	371402	371403	371401	371402	2	18259.7613977	25800.6999879	0.486256257179	-600.751849574	0.0175583	18246.9	25803.8	0.499929	-603.508	0.0175583	45.7427	42.0895	-0.120082	-3584.49	0.0511912
XVI	75124	75324	75224	75224	75224	75224	0	2058.52136802	4867.22071356	1.2414897736	-601.498079503	0.0175583	2058.52	4867.22	1.24149	-601.498	0.0175583	66.3577	62.7091	-0.0815885	-903.613	0.219768
X	312247	312447	312347	312349	312345	312347	4	20236.4812367	13683.2223914	-0.559044733102	-595.228106232	0.0177232	20315.4	13709.8	-0.567372	-603.153	0.0175583	37.4846	40.9951	0.129154	-2739.53	0.0732009
VI	211479	211679	211579	211576	211582	211579	6	35876.1065556	26964.7260335	-0.396349539169	-580.989845432	0.0187948	36286.6	27176.6	-0.417072	-601.525	0.0175583	46.4921	50.3999	0.116434	-5477.22	0.0244827
XVI	216067	216267	216167	216167	216168	216167	1	31256.8843205	40725.3999693	0.381754889737	-570.16511399	0.0195367	31256.9	41013.5	0.391924	-603.717	0.0175583	45.9081	40.3129	-0.187508	-14012.1	0.00494601
XVI	107397	107597	107497	107496	107498	107497	2	28496.6503959	37567.421083	0.400211389525	-571.503858752	0.0195367	28314.9	37614.3	0.409722	-602.762	0.0175583	48.4303	43.9629	-0.139624	-7623.09	0.0133542
XV	509056	509256	509156	509155	509158	509156	3	19074.9681021	26492.3648967	0.487503923697	-560.132929957	0.0202786	19022.7	26707.4	0.489517	-600.323	0.0175583	55.4808	50.6396	-0.13172	-5986.33	0.0206084
XII	832999	833199	833099	833104	833094	833099	10	19276.4525651	26133.0011842	0.500252215785	-478.191873461	0.0283571	19019.2	26731.7	0.491097	-604.486	0.0175583	55.3861	51.203	-0.113297	-4742.48	0.0322315
XV	887925	888125	888025	888034	888016	888025	18	14511.1531993	8314.23301851	-0.590045397513	-820.981044484	0.0106339	14228.3	8855.47	-0.684125	-599.004	0.0177232	41.075	47.3476	0.205029	-5627.6	0.0231638
XII	754119	754319	754219	754219	754220	754219	1	18903.447802	12125.4982346	-0.585247450874	-703.940357892	0.0139313	18903.4	12581.2	-0.587375	-598.921	0.0177232	50.5754	56.2401	0.153163	-5683.25	0.0225868
X	22306	22506	22406	22408	22405	22406	3	21564.9414047	30034.6329691	0.460602162614	-645.00497758	0.0159921	21877.1	30074.5	0.45912	-598.619	0.0177232	49.0006	41.9677	-0.223518	-14682.5	0.00436897
VIII	116900	117100	117000	117005	116995	117000	10	15919.1357042	10002.7173211	-0.644262138241	-645.282229054	0.0159921	15763.9	10064.6	-0.647335	-598.767	0.0177232	41.904	44.4472	0.0850057	-1043.24	0.197758
X	332672	332872	332772	332770	332775	332772	5	19178.3083824	26976.1493456	0.487948217748	-612.68936484	0.0170637	19152.6	26827.5	0.48617	-595.239	0.0177232	54.0229	46.7401	-0.208912	-13572.3	0.00494601
XII	274960	275160	275060	275070	275051	275060	19	14551.624101	21380.9997751	0.574151380588	-609.227197415	0.017311	14027.9	20665.8	0.558946	-596.514	0.0177232	58.7252	52.7673	-0.154336	-7258.44	0.0145907
XV	726785	726985	726885	726886	726884	726885	2	17850.2849038	11687.4581118	-0.619205841811	-608.828250955	0.017311	17874.3	11754.7	-0.604645	-597.911	0.0177232	37.8028	42.9965	0.185729	-5100.3	0.0276152
XV	96129	96329	96229	96229	96229	96229	0	20057.4353906	27903.6858948	0.476318555209	-595.535542588	0.0177232	20057.4	27903.7	0.476319	-595.536	0.0177232	54.9999	48.5498	-0.179964	-11165.7	0.00675954
XII	672083	672283	672183	-	672183	672183	0	10863.9652158	16774.9368397	0.626756568962	-599.937844796	0.0177232	10864	16774.9	0.626757	-599.938	0.0177232	55.0464	47.1961	-0.22198	-9296.84	0.00906768
XIV	198928	199128	199028	199028	199028	199028	0	39880.2713965	50781.8254403	0.348637028364	-597.180327119	0.0177232	39880.3	50781.8	0.348637	-597.18	0.0177232	45.416	42.0513	-0.111047	-6201.77	0.0193719
X	518104	518304	518204	518206	518203	518204	3	19703.6333523	13242.5014868	-0.567494496732	-596.471532525	0.0177232	19703.6	13235.4	-0.574055	-597.969	0.0177232	41.4714	44.2184	0.0925292	-1468.65	0.144011
IX	55475	55675	55575	55575	55576	55575	1	60958.1038929	74272.6509349	0.285621614217	-592.089730645	0.0179705	60958.1	74335.9	0.286242	-597.509	0.0177232	38.8972	36.679	-0.0847136	-4672.86	0.0332207
XI	534296	534496	534396	534396	534397	534396	1	33945.6615784	43947.7462811	0.382580558941	-587.09833587	0.0183002	33945.7	44028.3	0.375203	-596.218	0.0177232	43.6943	38.9382	-0.16626	-11859.2	0.00618251
XVI	529704	529904	529804	529807	529801	529804	6	21758.3039775	15024.0650341	-0.52721758142	-577.080953052	0.0191246	21811.5	14956.8	-0.544286	-598.933	0.0177232	39.5399	43.7444	0.145789	-4114.6	0.0405573
IV	1081108	1081308	1081208	1081204	1081213	1081208	9	33177.137102	42177.2447861	0.443024564393	-489.949050202	0.0269557	32501.5	42389.5	0.383204	-597.676	0.0177232	41.3662	37.8025	-0.129973	-6462.05	0.0178881
VII	728835	729035	728935	728935	728935	728935	0	1796.44511144	4428.77911441	1.3017641886	-594.380836928	0.0178056	1796.45	4428.78	1.30176	-594.381	0.0178056	75.9713	69.723	-0.123819	-1857.53	0.113428
II	703239	703439	703339	703338	703341	703339	3	36464.642139	46800.517692	0.416941532624	-585.496362691	0.0183827	36657.6	47087.3	0.361228	-592.862	0.0178881	52.2302	49.5855	-0.074966	-3351.16	0.0571264
V	13036	13236	13136	13137	13136	13136	1	13792.3328984	8618.82071006	-0.689204405134	-571.606531397	0.0195367	13896.9	8618.82	-0.689204	-593.021	0.0178881	44.1435	46.752	0.0828262	-836.249	0.23238
XIII	550620	550820	550720	550712	550728	550720	16	26852.0144854	19381.8328215	-0.442424902226	-559.701706231	0.0202786	26905.3	19231.3	-0.484436	-592.979	0.0178881	47.3305	52.7541	0.156511	-7379.73	0.0143434
XV	624614	624814	624714	624710	624718	624714	8	10174.7985684	5878.62164379	-0.821175338446	-560.419549721	0.0202786	10257.2	5838.78	-0.812896	-593.345	0.0178881	44.2354	52.6183	0.250362	-6177.59	0.0195367
VIII	111983	112183	112083	112058	112108	112083	50	14421.1485936	19183.1870046	0.669685839937	-311.107480152	0.0615778	11981	18130.9	0.597699	-593.431	0.0178881	55.9901	47.2131	-0.245983	-15039.7	0.0039568
VI	82892	83092	82992	83023	82961	82992	62	14423.518182	18812.6240394	1.20285313196	-266.349661726	0.077405	11840.7	17953.3	0.600494	-592.87	0.0178881	50.7412	44.7303	-0.181905	-7060.07	0.0150853
IV	658858	659058	658958	658986	658930	658958	56	13508.7158737	14370.0178492	1.48973237926	-12.9690767578	0.651142	7891.33	12959.7	0.715688	-593.046	0.0178881	47.2908	39.7004	-0.252405	-9738.66	0.00849064
XII	418205	418405	418305	418312	418299	418305	13	20545.2820831	13794.1639271	-0.554246322127	-624.900570522	0.0165691	20207.5	13674.6	-0.563387	-592.087	0.0179705	33.8413	38.18	0.174032	-4818.59	0.0313247
XII	348982	349182	349082	349082	349083	349082	1	24454.1678704	17120.6828189	-0.511198974131	-603.590176865	0.0175583	24454.2	17180.9	-0.509276	-592.452	0.0179705	38.0977	43.1239	0.178785	-6842.99	0.0159097
VII	19012	19212	19112	19108	19117	19112	9	24020.2698092	32271.131303	0.477413982079	-557.199929134	0.0203611	23896.9	32398.6	0.439107	-592.484	0.0179705	44.9086	35.7835	-0.327697	-31403.1	0.000824334
XI	43949	44149	44049	44063	44036	44049	27	16696.2227937	25232.3688395	0.611570347289	-820.209379094	0.0106339	15104.5	21937.4	0.538418	-590.263	0.0180529	54.8997	47.0166	-0.22363	-14387	0.00453384
XI	67517	67717	67617	67589	67646	67617	57	6192.12909262	11239.0229424	1.14529447326	-720.146160403	0.0136015	5646.72	9989.2	0.822956	-590.99	0.0180529	55.2141	42.841	-0.366043	-15304.2	0.00379194
VII	1083033	1083233	1083133	1083120	1083146	1083133	26	10485.5349453	16535.8527311	0.764404935413	-645.868321399	0.0159921	10221.4	15922.4	0.639459	-591.285	0.0180529	51.2066	45.7799	-0.161615	-4299.54	0.0388261
IX	209126	209326	209226	-	209226	209226	0	37707.747916	48255.8168878	0.355841870737	-590.250663836	0.0180529	37707.7	48255.8	0.355842	-590.251	0.0180529	57.33	53.6227	-0.0964452	-7087.5	0.0150029
III	298802	299002	298902	298902	298902	298902	0	2728.09622616	5869.81847504	1.10542135608	-590.909922675	0.0180529	2728.1	5869.82	1.10542	-590.91	0.0180529	65.184	63.467	-0.0385117	-184.419	0.501937
VIII	176014	176214	176114	176112	176116	176114	4	36777.9889456	47109.8248451	0.36605949817	-580.450181084	0.0188773	36913.4	47363.8	0.359643	-591.28	0.0180529	46.1146	42.4778	-0.118515	-6669.84	0.0164867
VIII	275678	275878	275778	275784	275773	275778	11	20485.1852156	28435.5960685	0.505063650138	-599.177692758	0.0177232	20193.5	28027.6	0.472955	-590.23	0.0181354	55.1999	52.4024	-0.0750314	-2208.65	0.094139
IV	942637	942837	942737	942737	942737	942737	0	24676.1016265	17387.9527654	-0.505026411378	-588.460316317	0.0181354	24676.1	17388	-0.505026	-588.46	0.0181354	39.4371	42.7745	0.117196	-2849.47	0.0694914
XI	342643	342843	342743	342743	342743	342743	0	2795.70235497	863.774190723	-1.694484657	-589.149880474	0.0181354	2795.7	863.774	-1.69448	-589.15	0.0181354	64.9581	75.2484	0.212151	-2213.2	0.0938092
XIV	749619	749819	749719	749719	749719	749719	0	1584.45148304	300.061006348	-2.40065572958	-589.535377497	0.0181354	1584.45	300.061	-2.40066	-589.535	0.0181354	75.2652	81.342	0.112017	-995.673	0.20427
V	190928	191128	191028	191028	191029	191028	1	23852.1720396	32296.5712542	0.449969941722	-585.920446245	0.0183827	23852.2	32316.5	0.43815	-588.557	0.0181354	47.664	43.2388	-0.140575	-6292.84	0.0188773
VI	20828	21028	20928	20928	20929	20928	1	24053.1615765	32454.3881643	0.440026977116	-575.897938743	0.0192894	24053.2	32561.5	0.43694	-589.901	0.0181354	42.1038	37.8197	-0.154814	-6744.78	0.0162394
XII	780124	780324	780224	780221	780228	780224	7	33873.0348816	43761.2169559	0.384505665998	-575.569321895	0.0192894	33864.2	43868.3	0.373417	-588.662	0.0181354	39.4691	37.8408	-0.0607791	-1447.15	0.145495
XIII	42312	42512	42412	42409	42415	42412	6	39900.0453806	50359.716178	0.342594154747	-551.384193143	0.021103	39846.9	50657.9	0.346322	-588.158	0.0181354	37.447	35.9759	-0.0578174	-1474.53	0.143517
IV	729853	730053	729953	729955	729951	729953	4	18460.0328541	12865.8442047	-0.534721708615	-467.066089116	0.0295112	19029.3	12729.9	-0.580001	-588.855	0.0181354	42.4741	50.2623	0.242892	-11116.2	0.00675954
XI	381044	381244	381144	381138	381150	381144	12	37174.7218704	46101.5923577	0.352686452649	-434.198438234	0.034045	36578.9	46955.2	0.360276	-588.235	0.0181354	53.8031	52.8818	-0.0249186	-400.483	0.363861
XV	103762	103962	103862	103861	103864	103862	3	17029.967235	22518.4433175	0.501161729279	-350.455279218	0.0495425	17057.4	24289	0.509903	-589.706	0.0181354	52.2165	50.0216	-0.061954	-1080.88	0.191905
VIII	372778	372978	372878	372867	372889	372878	22	31962.45408	38899.8799315	0.384511948577	-307.546635579	0.0628967	30566.5	40089.7	0.391279	-588.287	0.0181354	51.6453	50.7734	-0.024564	-341.012	0.393785
IV	242743	242943	242843	242852	242835	242843	17	24329.9597043	17416.671575	-0.464867273634	-531.780586829	0.0224219	24353.9	17124.5	-0.50809	-587.339	0.0182178	38.1729	44.3254	0.215584	-10108.7	0.00799604
XV	636564	636764	636664	636670	636659	636664	11	18150.5408238	25799.7253236	0.520425464443	-620.396643607	0.0168164	18274	25724.5	0.493353	-586.86	0.0183002	48.1914	41.3692	-0.220217	-12746	0.00527574
IV	466176	466376	466276	466278	466274	466276	4	36941.3967702	28283.1426649	-0.396505413736	-526.562788085	0.0228341	37462.8	28293.4	-0.404995	-587.167	0.0183002	41.8672	48.9254	0.224763	-19536.1	0.00239057
IX	147152	147352	147252	147244	147260	147252	16	28855.5947387	36872.2941471	0.531747300864	-446.284747204	0.032149	27711.2	36785.8	0.408678	-586.614	0.0183002	50.0914	48.0472	-0.0601106	-1589.07	0.133625
IV	1280085	1280285	1280185	1280185	1280186	1280185	1	47173.6367831	36335.4800578	-0.370953321551	-643.189249015	0.0159921	47173.6	36786.9	-0.358789	-586.262	0.0183827	36.9692	45.9527	0.313824	-43235.1	0.000412167
II	594395	594595	594495	594497	594493	594495	4	52479.1020949	65188.0950913	0.301781530076	-622.274289644	0.0166516	52901.1	65254.9	0.302791	-584.792	0.0183827	39.3892	36.3144	-0.117259	-8011.81	0.011788
XVI	473042	473242	473142	473142	473142	473142	0	23104.3017092	31424.5128389	0.443728892322	-586.265555506	0.0183827	23104.3	31424.5	0.443729	-586.266	0.0183827	53.4501	50.4723	-0.0826989	-2731.14	0.0734482
XV	231044	231244	231144	231116	231172	231144	56	20856.7813289	14023.1178609	0.0722544503708	-630.055118744	0.0165691	18096	11994.7	-0.593281	-584.304	0.0184651	50.3664	56.9869	0.178169	-8617.15	0.0103042
XIV	502588	502788	502688	502688	502688	502688	0	16569.1770098	23668.7380328	0.514480840921	-584.479834801	0.0184651	16569.2	23668.7	0.514481	-584.48	0.0184651	56.2506	50.7555	-0.148306	-6909.66	0.0157448
XVI	433462	433662	433562	433554	433571	433562	17	14149.4339189	20695.5785302	0.573084273935	-576.80934605	0.019207	14147.8	20740.6	0.551887	-584.605	0.0184651	55.9013	47.1187	-0.246582	-15278.9	0.00379194
XII	35543	35743	35643	35649	35637	35643	12	42635.4849579	53393.5213633	0.334873964238	-547.431958401	0.0217624	42502.4	53615.6	0.335109	-584.34	0.0184651	41.955	37.5953	-0.158288	-12543.8	0.00560547
XVI	620051	620251	620151	620153	620150	620151	3	11718.0273025	18026.7207677	0.59898517034	-634.41120645	0.0164867	11927.3	18006.8	0.594277	-583.118	0.0185475	40.7361	36.1249	-0.173315	-4307.74	0.0386613
IX	183584	183784	183684	183684	183684	183684	0	4175.20629469	1657.73320774	-1.33263564107	-583.923242286	0.0185475	4175.21	1657.73	-1.33264	-583.923	0.0185475	57.394	67.7715	0.239779	-2960.76	0.0663589
XII	873912	874112	874012	874012	874013	874012	1	34312.086269	44280.5619548	0.361983839762	-577.64998225	0.0191246	34312.1	44327.5	0.369484	-582.869	0.0185475	38.7769	37.9359	-0.0316358	-384.863	0.370044
X	607232	607432	607332	607334	607331	607332	3	12634.8976946	7793.70337002	-0.714349900383	-550.704407733	0.0211854	12789.2	7793.7	-0.714549	-583.651	0.0185475	53.0248	58.9369	0.152504	-3385.76	0.0560547
XII	363564	363764	363664	363654	363675	363664	21	23926.9280981	16117.6842238	-0.448409224724	-716.088438162	0.0136015	23066.9	16080.1	-0.520549	-582.351	0.0187124	34.5832	38.2958	0.147117	-4088.47	0.0409694
XVI	406111	406311	406211	406228	406195	406211	33	8196.34167834	4338.6666029	-0.800187381189	-591.195974745	0.0180529	7629.69	3958.05	-0.946835	-582.196	0.0187124	50.9444	55.4096	0.121213	-1367.01	0.153656
III	13900	14100	14000	14001	13999	14000	2	8203.41688178	13284.2693082	0.695422025184	-576.577668683	0.019207	8203.42	13311.7	0.698396	-582.244	0.0187124	39.9761	33.1269	-0.271133	-7291.04	0.0145907
XV	169103	169303	169203	169218	169188	169203	30	18202.2594947	24586.863118	0.480860068624	-439.727860949	0.0332207	17072.5	24254	0.506555	-581.74	0.0187124	51.4771	45.8396	-0.167334	-7791.43	0.0124474
IV	1156058	1156258	1156158	1156140	1156176	1156158	36	8364.8622792	15157.7038472	1.38199148732	-965.458239809	0.00898524	7366.08	12223.1	0.730645	-581.271	0.0187948	46.7831	43.7266	-0.0974776	-1261.88	0.166103
VII	582529	582729	582629	582627	582632	582629	5	7570.25350096	12615.988462	0.739295792284	-609.082650598	0.017311	7621.67	12556.2	0.720224	-581.463	0.0187948	42.3131	35.2407	-0.263861	-6893.97	0.0158272
IV	694692	694892	694792	694787	694798	694792	11	47642.5213872	59437.4494179	0.344816456027	-589.548620687	0.0181354	47494	59182.6	0.317426	-581.032	0.0187948	32.086	35.2092	0.134006	-8573.71	0.0105515
XII	251586	251786	251686	251681	251692	251686	11	48018.8249275	61463.8990447	0.402658780345	-752.480042144	0.0125299	47061.9	58693	0.318627	-580.401	0.0188773	42.2591	39.8487	-0.0847274	-4158.85	0.0401451
XV	354331	354531	354431	354428	354434	354431	6	15091.1737943	9430.01587138	-0.660804576852	-625.399506477	0.0165691	14959.9	9503.49	-0.654575	-580.163	0.0188773	35.6322	41.9	0.23377	-6726.33	0.0162394
XIV	93484	93684	93584	93584	93585	93584	1	12759.3489238	7683.41862154	-0.731734449666	-608.299826918	0.017311	12759.3	7783.43	-0.713077	-580.059	0.0188773	49.9639	56.0953	0.166992	-4152.55	0.0401451
XIV	392536	392736	392636	392637	392635	392636	2	27537.5830727	36583.3832904	0.40163575286	-586.463741035	0.0183827	27590.8	36583.4	0.407003	-578.903	0.0188773	34.2856	30.6448	-0.161959	-7780.4	0.0124474
XIV	173190	173390	173290	173290	173290	173290	0	17861.7975745	25185.7053782	0.495727859621	-579.811143746	0.0188773	17861.8	25185.7	0.495728	-579.811	0.0188773	54.1457	47.45	-0.190439	-11357.5	0.00659467
XV	988239	988439	988339	988339	988339	988339	0	4547.596617	1893.15804613	-1.26430943302	-580.132673916	0.0188773	4547.6	1893.16	-1.26431	-580.133	0.0188773	65.7687	63.592	-0.0485561	-188.2	0.498145
X	631687	631887	631787	631783	631791	631787	8	14711.4828924	21124.0278443	0.570491227025	-536.276986034	0.022257	14246.9	20834.6	0.54834	-580.187	0.0188773	56.0978	53.5707	-0.0664991	-1179.78	0.177644
XI	277649	277849	277749	277746	277753	277749	7	43793.640464	54538.037649	0.335187354196	-532.766972234	0.0223395	43747.4	54965.6	0.329329	-579.332	0.0188773	32.8433	32.2556	-0.0260476	-301.836	0.416701
II	512093	512293	512193	512203	512183	512193	20	21925.8345214	16158.3867445	-0.399932330916	-403.688709782	0.0393207	21790.1	15036	-0.535246	-579.898	0.0188773	44.2822	47.7006	0.107278	-2627.83	0.0769104
V	240214	240414	240314	240315	240313	240314	2	19175.7923827	27019.8900991	0.473047115294	-619.525185952	0.0168164	19093.3	26641.6	0.48061	-578.423	0.0189597	49.573	47.4867	-0.0620324	-1158.29	0.181024
XIV	518437	518637	518537	518527	518548	518537	21	29542.7537607	39230.0154661	0.443506336387	-626.948737132	0.0165691	29015.4	38217.7	0.397422	-577.813	0.0191246	47.4043	42.5794	-0.154862	-9487.8	0.00882038
XV	676958	677158	677058	677062	677054	677058	8	36061.1469468	46540.8898681	0.392645894821	-607.308093546	0.017311	35841.9	46014.1	0.360428	-576.97	0.0191246	49.0433	48.1486	-0.0265629	-368.887	0.378122
IV	546909	547109	547009	547010	547009	547009	1	45373.0709692	57032.2144781	0.322545152097	-603.221256198	0.0175583	45606.3	57032.2	0.322545	-577.513	0.0191246	38.7928	38.3056	-0.0182336	-168.864	0.51422
III	107272	107472	107372	107370	107375	107372	5	26489.03741	18872.7022391	-0.4831975392	-594.515193303	0.0178056	26328.6	18837.8	-0.483001	-577.019	0.0191246	46.3165	48.1882	0.0571534	-864.394	0.227269
V	24358	24558	24458	24458	24458	24458	0	7106.30129019	3602.3469147	-0.980161733839	-577.247781188	0.0191246	7106.3	3602.35	-0.980162	-577.248	0.0191246	60.9923	66.7767	0.130718	-2404.12	0.0839997
XV	744242	744442	744342	744332	744352	744342	20	7652.65602237	12397.5833882	0.756442281366	-539.022095886	0.0221746	7421.19	12278.1	0.726364	-577.609	0.0191246	55.3718	45.4455	-0.285014	-10962	0.00692441
IV	1280248	1280448	1280348	1280349	1280347	1280348	2	37801.0647472	29228.2574815	-0.380979102363	-501.446087485	0.0262138	37878.2	28726.4	-0.39899	-577.067	0.0191246	38.6574	45.2465	0.227059	-17917.3	0.00305004
IV	505955	506155	506055	506051	506059	506055	8	7468.12380061	12429.62063	0.744596338752	-597.3892571	0.0177232	7550.51	12439	0.720219	-575.886	0.0192894	53.2723	44.8085	-0.249611	-7597.55	0.0134366
IV	1432511	1432711	1432611	1432611	1432611	1432611	0	34387.6857683	44345.3283329	0.366890100038	-575.315437416	0.0192894	34387.7	44345.3	0.36689	-575.315	0.0192894	47.8664	45.4971	-0.0732395	-2588.8	0.0780645
II	343842	344042	343942	343944	343940	343942	4	20167.9453044	28308.9260244	0.492495159043	-635.333498089	0.0164043	20457.9	28223.1	0.464219	-573.813	0.0193719	50.7747	47.1899	-0.10563	-3393.5	0.055725
XI	82369	82569	82469	82473	82465	82469	8	44439.3202258	56193.5017698	0.346850259052	-624.537250764	0.0165691	44611	55879.7	0.324926	-573.888	0.0193719	36.7079	36.7729	0.00255114	-4.12255	0.884016
IX	188947	189147	189047	189040	189054	189047	14	29071.6215095	21091.7761506	-0.451223613474	-587.827315213	0.0181354	28941.3	21072.3	-0.457781	-572.986	0.0193719	33.6637	32.1842	-0.0648425	-954.491	0.211936
IV	1205806	1206006	1205906	1205906	1205906	1205906	0	19415.4593455	13109.7364832	-0.566567153554	-574.985077013	0.0193719	19415.5	13109.7	-0.566567	-574.985	0.0193719	35.7087	42.3921	0.247522	-10127.8	0.00799604
II	364117	364317	364217	364217	364217	364217	0	11748.0228055	17730.0630779	0.59377969753	-573.421171481	0.0193719	11748	17730.1	0.59378	-573.421	0.0193719	56.5511	50.4281	-0.165328	-6269.74	0.0189597
XVI	800286	800486	800386	800386	800386	800386	0	12411.1818942	7532.70069064	-0.720401396655	-575.039684236	0.0193719	12411.2	7532.7	-0.720401	-575.04	0.0193719	56.2746	62.0021	0.139835	-3886.3	0.0444316
XV	550777	550977	550877	550876	550878	550877	2	31233.964021	40560.5843391	0.381207893844	-554.30974457	0.0207732	31285.4	40785	0.382548	-573.2	0.0193719	41.956	41.1255	-0.0288448	-313.412	0.409447
IV	1280591	1280791	1280691	1280693	1280689	1280691	4	23459.8591001	16646.3225762	-0.492976133993	-538.672556209	0.0221746	23691.4	16646.3	-0.509158	-573.752	0.0193719	43.6294	50.325	0.205973	-10644.6	0.00750144
IV	919029	919229	919129	919106	919153	919129	47	16610.1611391	11522.3507782	-0.308823118132	-430.758598019	0.0347869	15701.4	10114.7	-0.63444	-574.631	0.0193719	56.1286	58.9723	0.0713004	-1318.27	0.160003
IV	871659	871859	871759	871747	871771	871759	24	7471.25646283	4476.04892795	-0.619316510688	-363.6482169	0.0465749	7332.24	3767.08	-0.960805	-574.625	0.0193719	45.0681	49.5607	0.13709	-1474.27	0.143599
IV	1161402	1161602	1161502	1161499	1161506	1161502	7	10384.7534363	5224.73595213	-0.71599821971	-859.312714571	0.0101393	9652.44	5452.17	-0.824064	-572.474	0.0194543	54.9298	63.2204	0.202801	-6169.81	0.0195367
IV	356559	356759	356659	356661	356658	356659	3	19002.4132952	26492.1670111	0.482181082045	-572.474526786	0.0194543	19081.4	26586.8	0.478549	-572.529	0.0194543	47.9812	43.9167	-0.127701	-4424.51	0.0366829
XV	30460	30660	30560	30574	30546	30560	28	17526.8537798	26348.8825028	0.629174723196	-836.083482829	0.010469	17448.9	24630.6	0.497315	-570.521	0.0195367	55.4779	52.4046	-0.0822186	-2428.83	0.0832578
XII	395454	395654	395554	395553	395555	395554	2	3432.34267422	1145.10420579	-1.56118445275	-645.323524757	0.0159921	3379.16	1204.87	-1.48779	-571.489	0.0195367	43.1216	53.9461	0.323106	-2381.32	0.0850713
VIII	351252	351452	351352	351352	351352	351352	0	9754.82816934	15227.4877378	0.642489577475	-570.526992605	0.0195367	9754.83	15227.5	0.64249	-570.527	0.0195367	62.5828	55.1538	-0.182306	-8179.29	0.0113758
VII	558396	558596	558496	558496	558496	558496	0	12311.7053952	7470.25319188	-0.720801568455	-570.916473085	0.0195367	12311.7	7470.25	-0.720802	-570.916	0.0195367	57.6213	64.6783	0.166679	-5924.66	0.0211854
XI	189955	190155	190055	190055	190055	190055	0	14294.7508122	20839.9883348	0.543868999117	-571.438365102	0.0195367	14294.8	20840	0.543869	-571.438	0.0195367	51.0803	46.0966	-0.148104	-4718.23	0.0325612
XIV	549246	549446	549346	549346	549346	549346	0	3249.79097627	1131.11052752	-1.52260701773	-571.476899917	0.0195367	3249.79	1131.11	-1.52261	-571.477	0.0195367	69.3506	75.7913	0.128124	-1540.26	0.137417
IV	673607	673807	673707	673710	673704	673707	6	19126.4143867	26531.0038491	0.490925669573	-557.015652306	0.0203611	19216.4	26744.3	0.476893	-572.225	0.0195367	51.9206	49.852	-0.0586559	-1073.87	0.192977
XV	834968	835168	835068	835053	835084	835068	31	28231.8443998	36970.9053818	0.46270421321	-536.805197966	0.022257	27157.6	36015.5	0.407263	-570.627	0.0195367	49.4039	46.2734	-0.0944404	-3693.71	0.048306
X	446302	446502	446402	446405	446399	446402	6	28151.4989405	20891.9156863	-0.42903496768	-495.57730665	0.0267084	28202.9	20458.2	-0.463164	-570.826	0.0195367	39.0242	45.6561	0.226437	-13355	0.00494601
X	126001	126201	126101	126087	126116	126101	29	29047.4877936	22378.9502173	-0.121346110663	-396.116814192	0.0402275	28532	20730.8	-0.460807	-572.033	0.0195367	40.1889	45.6242	0.183004	-9631.52	0.00865551
IX	383843	384043	383943	383934	383952	383943	18	27035.3288474	34081.9657834	0.444035339732	-370.07544088	0.0450911	25091.7	33632.1	0.422626	-571.939	0.0195367	51.7053	49.4699	-0.0637624	-1778.57	0.119034
V	380823	381023	380923	380908	380938	380923	30	22987.1237532	27470.7883853	0.694171075395	-180.48524877	0.133048	19351	26900.1	0.4752	-571.726	0.0195367	49.3666	51.2684	0.0545339	-1003.21	0.203281
XI	260445	260645	260545	260537	260554	260545	17	3680.85364141	7455.57783777	1.03683571929	-648.206257611	0.0159097	3697.22	7209.47	0.963452	-567.766	0.0196192	47.365	43.4582	-0.124191	-958.225	0.21103
XI	437388	437588	437488	437487	437490	437488	3	29613.0430288	21398.3010245	-0.464885579755	-613.107311059	0.0169813	29688.4	21747	-0.449087	-566.74	0.0196192	36.1715	38.88	0.104174	-2698.4	0.074355
VIII	391166	391366	391266	391274	391259	391266	15	16915.3502721	24163.5034585	0.539736604299	-596.728892196	0.0177232	16702.6	23714.4	0.505687	-566.959	0.0196192	46.4364	46.276	-0.0049904	-7.08531	0.856071
II	37175	37375	37275	37275	37276	37275	1	31811.0363703	41451.5709886	0.391499385416	-580.697192477	0.0188773	31811	41339.1	0.37798	-567.882	0.0196192	45.6508	42.3214	-0.109253	-5015.74	0.0282747
V	453843	454043	453943	453944	453943	453943	1	11156.0978436	6594.9605861	-0.758396550031	-568.302218803	0.0196192	11156.1	6594.96	-0.758397	-568.302	0.0196192	49.1157	58.1633	0.243923	-7352.48	0.0143434
XV	999269	999469	999369	999369	999370	999369	1	26753.255862	35536.2647836	0.413745073431	-569.194455983	0.0196192	26753.3	35536.3	0.409578	-569.194	0.0196192	48.8253	45.7565	-0.0936522	-3271.27	0.0590223
XI	291320	291520	291420	291420	291420	291420	0	13750.6602167	8598.40338072	-0.677360190257	-568.35314455	0.0196192	13750.7	8598.4	-0.67736	-568.353	0.0196192	37.1858	41.2462	0.149508	-2508.09	0.0807023
XII	725119	725319	725219	725219	725219	725219	0	17690.9075901	11740.7016081	-0.591489439497	-567.898092051	0.0196192	17690.9	11740.7	-0.591489	-567.898	0.0196192	37.9189	39.3097	0.0519688	-380.72	0.371775
XIII	916604	916804	916704	916703	916706	916704	3	19604.8478322	27156.1835201	0.493349842791	-565.415279002	0.0198665	19604.8	27182.7	0.47148	-569.101	0.0196192	33.6911	33.1923	-0.0215184	-95.354	0.603825
XII	157907	158107	158007	158008	158006	158007	2	18029.9293157	12134.1775877	-0.579522462111	-542.415051809	0.0220922	18081.3	12054.5	-0.584931	-568.533	0.0196192	35.824	37.7593	0.075904	-812.305	0.237491
X	399947	400147	400047	400047	400048	400047	1	21718.696953	29113.0739268	0.439171286687	-495.580680078	0.0267084	21718.7	29664.9	0.449819	-567.983	0.0196192	61.3422	57.3312	-0.0975587	-4809.05	0.0314071
X	638991	639191	639091	639072	639111	639091	39	183.54195986	273.520004784	8.09550254289	-9.54068888903	0.695408	0	280.577	8.13225	-568.106	0.0196192	76.9633	85.4475	0.150868	-899.697	0.220427
XIV	652469	652669	652569	652570	652568	652569	2	73593.674265	88617.567743	0.259848230284	-626.949958353	0.0165691	73787.4	88060.5	0.25512	-566.341	0.0197016	37.9414	37.4048	-0.0205489	-343.5	0.391724
VI	93519	93719	93619	93619	93619	93619	0	12749.7082839	18922.7172968	0.569655035861	-566.125104739	0.0197016	12749.7	18922.7	0.569655	-566.125	0.0197016	59.6785	55.6903	-0.0997863	-2974.47	0.0659467
IV	763161	763361	763261	763260	763263	763261	3	12558.9852591	18305.4306394	0.534517298388	-501.704450691	0.0262138	12610.4	18753.3	0.57253	-566.453	0.0197016	61.4459	55.3963	-0.149529	-6086.92	0.0201138
VII	695968	696168	696068	696072	696064	696068	8	12982.9883909	7991.53601574	-0.662427640847	-570.375194403	0.0195367	12959	7991.1	-0.697489	-565.653	0.019784	44.0255	52.1266	0.24368	-7346.23	0.0143434
XI	490723	490923	490823	490809	490837	490823	28	11676.7440951	7029.52782059	-0.655779813701	-557.331921026	0.0203611	11573.9	6921.56	-0.741708	-565.744	0.019784	33.433	41.1197	0.298557	-7672.29	0.0133542
VIII	374875	375075	374975	374951	374999	374975	48	20929.0952944	15111.0257158	0.0964339931565	-435.933012558	0.0337153	20173	13775.4	-0.55033	-565.758	0.019784	50.3927	50.2727	-0.00343973	-3.88228	0.886819
XIII	691903	692103	692003	691991	692015	692003	24	9803.42762635	15317.7508813	0.825666607562	-576.097633233	0.019207	9599.35	15003.6	0.644298	-565.089	0.0199489	52.6436	43.8595	-0.26337	-10895.2	0.00692441
XVI	98263	98463	98363	98363	98364	98363	1	24130.9462477	32403.2618376	0.434511632147	-557.618503064	0.0203611	24130.9	32462.6	0.427894	-565.198	0.0199489	41.7897	33.618	-0.313913	-27097.8	0.00140137
X	181323	181523	181423	181417	181430	181423	13	18213.6958321	25432.2171574	0.553267135017	-554.523656335	0.0206908	17821.8	25036.6	0.490397	-564.769	0.0199489	44.1725	43.2582	-0.0301752	-215.573	0.474157
XV	1073806	1074006	1073906	1073904	1073908	1073906	4	28003.7379373	36282.4612167	0.404816202409	-487.772076544	0.027203	28005.5	36944.5	0.39965	-564.63	0.0199489	34.8664	34.7177	-0.00616377	-12.4666	0.82079
VIII	39027	39227	39127	39135	39119	39127	16	28703.8168778	37654.1979533	0.418540096212	-553.498190656	0.0207732	28430.2	37429.3	0.396744	-564.142	0.0200313	44.951	43.3038	-0.0538601	-1045.33	0.197098
VI	17313	17513	17413	17419	17408	17413	11	28917.2059125	39016.3961973	0.433833064668	-691.839015918	0.0140137	28734.6	37757.9	0.393991	-561.497	0.0201138	46.9398	42.4743	-0.144222	-8013.98	0.011788
XV	45920	46120	46020	46022	46019	46020	3	26832.8995255	35776.3369414	0.408010973003	-587.547085262	0.0182178	27043	35816.2	0.405354	-562.465	0.0201138	43.1691	39.7271	-0.119875	-4499.77	0.0360234
XIV	70412	70612	70512	-	70512	70512	0	20052.7295707	27673.805146	0.46472239884	-563.733957566	0.0201138	20052.7	27673.8	0.464722	-563.734	0.0201138	60.9556	57.9919	-0.0719081	-2597.55	0.0778172
XV	195891	196091	195991	195991	195992	195991	1	40960.4777233	51554.3280012	0.329988931309	-551.568016864	0.0210205	40960.5	51661.4	0.334855	-562.31	0.0201138	33.8855	35.0603	0.0491686	-1028.38	0.199571
V	46464	46664	46564	46546	46582	46564	36	6603.97336301	3364.39256921	-0.742717160275	-529.37043087	0.0225868	6154.5	2977.56	-1.04751	-563.148	0.0201138	55.7469	70.8069	0.344999	-13554.4	0.00494601
VII	279779	279979	279879	279877	279881	279879	4	28241.3791782	36688.8624078	0.428072490085	-502.992476786	0.026049	28043.3	36978.2	0.399017	-563.479	0.0201138	51.0234	49.035	-0.0573472	-1270.21	0.165279
X	82517	82717	82617	82621	82613	82617	8	31905.6700528	24343.6384879	-0.377876494556	-466.270224901	0.0297585	32181.6	23902	-0.429103	-563.331	0.0201138	43.2764	48.4742	0.163638	-8799.59	0.00972715
X	104640	104840	104740	104745	104735	104740	10	17359.8613434	12629.8219322	-0.52015357991	-345.991490819	0.0504493	18347.6	12294.4	-0.577586	-563.377	0.0201138	39.0491	36.1826	-0.109996	-1732.93	0.121919
XV	936671	936871	936771	936747	936796	936771	49	12576.0455836	16270.0112413	0.54283072735	-217.402163282	0.102877	10021.6	15517.8	0.630815	-561.84	0.0201138	53.8102	57.7326	0.101506	-2426.35	0.0833402
XIII	277823	278023	277923	277930	277917	277923	13	30724.1288493	40906.7005115	0.424121872368	-665.215034688	0.0154151	30897.2	40235.9	0.381006	-561.168	0.0201962	48.3601	40.9791	-0.238927	-24059.5	0.00156624
V	129334	129534	129434	129454	129415	129434	39	14807.781736	9095.7340633	-0.259847813489	-655.506510568	0.0155799	12986.1	8029.38	-0.693604	-561.005	0.0201962	48.6737	57.2572	0.234315	-9129.23	0.00939741
VII	826440	826640	826540	826540	826540	826540	0	17422.3996892	11553.9150442	-0.592561556759	-561.290634738	0.0201962	17422.4	11553.9	-0.592562	-561.291	0.0201962	55.3296	61.2735	0.147209	-6033.16	0.0204435
XVI	449913	450113	450013	450006	450020	450013	14	20874.3050344	28459.6190667	0.451819430982	-538.993549244	0.0221746	20767.9	28496.1	0.456405	-561.024	0.0201962	43.8621	38.6558	-0.182288	-8991.68	0.00947985
XII	816332	816532	816432	816430	816434	816432	4	16819.9382555	23492.879487	0.515831060735	-513.129334382	0.0251422	16638.2	23600	0.504289	-561.204	0.0201962	48.6989	41.4	-0.234259	-12689.4	0.00544061
X	212544	212744	212644	212643	212646	212644	3	25217.2981794	17917.1949464	-0.482535172297	-574.737994165	0.0193719	25165.9	17957	-0.48692	-560.064	0.0202786	43.3803	48.5367	0.162036	-6392.95	0.0182178
XIV	17088	17288	17188	17196	17180	17188	16	43849.1212932	54930.3443069	0.333231170855	-564.636647532	0.0199489	43665.7	54675.5	0.324395	-559.819	0.0202786	34.2705	35.1937	0.0383532	-677.288	0.270052
XV	130576	130776	130676	130676	130676	130676	0	27631.7053396	20042.1587772	-0.463286691174	-559.607460876	0.0202786	27631.7	20042.2	-0.463287	-559.607	0.0202786	49.0269	54.1009	0.142079	-6668.78	0.0164867
XVI	369553	369753	369653	369653	369653	369653	0	4679.63162891	2010.93621299	-1.21852764826	-559.677353538	0.0202786	4679.63	2010.94	-1.21853	-559.677	0.0202786	64.6142	72.8629	0.173334	-2677.17	0.0752617
IV	223960	224160	224060	224064	224057	224060	7	20732.5418226	14288.1934331	-0.527075040313	-555.31770152	0.0204435	20666.5	14208.5	-0.54054	-560.283	0.0202786	33.6791	35.1816	0.0629669	-643.301	0.27912
X	521105	521305	521205	521205	521206	521205	1	21944.9627247	29707.9390397	0.445668078582	-538.356363233	0.0221746	21945	29876.1	0.445101	-560.803	0.0202786	54.0605	51.4392	-0.071707	-1916.72	0.108895
X	651131	651331	651231	651236	651226	651231	10	14671.637658	9477.22440395	-0.623584271679	-530.834429994	0.0225043	14726.6	9403.76	-0.647115	-559.196	0.0202786	38.2683	48.7172	0.348282	-15572.6	0.00362707
XV	416292	416492	416392	416390	416394	416392	4	15869.0394228	22389.8763075	0.544823653779	-517.403689673	0.0244827	15687.3	22450.1	0.517126	-559.962	0.0202786	50.1835	42.0768	-0.254191	-14618	0.00436897
X	745205	745405	745305	745304	745306	745305	2	23352.8442213	15734.4002957	-0.494570438287	-698.245093276	0.0140137	22605.3	15834	-0.513638	-556.645	0.0203611	41.2788	39.8187	-0.0519549	-545.834	0.307724
XIII	907680	907880	907780	907782	907779	907780	3	24926.1108202	34141.1618828	0.438394865562	-664.660224305	0.0154151	25322.4	33772.6	0.415439	-555.826	0.0203611	53.9348	49.4812	-0.124336	-6581.72	0.0171462
V	562654	562854	562754	562755	562753	562754	2	39221.0124872	49876.333848	0.342006457854	-580.478526241	0.0188773	39272.4	49722.3	0.340377	-558.539	0.0203611	34.3548	31.9742	-0.103603	-4387.66	0.0367653
X	207942	208142	208042	208034	208050	208042	16	27474.9995287	19844.6440086	-0.461836154398	-570.304138591	0.0195367	27486.2	19925.2	-0.464111	-558.622	0.0203611	35.5766	45.3897	0.351436	-29142.5	0.00107163
II	451792	451992	451892	451892	451893	451892	1	39280.0108047	30006.1394726	-0.38796875915	-568.84201701	0.0196192	39280	30080.9	-0.384948	-558.857	0.0203611	44.0196	50.5204	0.198721	-17631.2	0.00313247
VII	756854	757054	756954	756943	756966	756954	23	28028.8028589	36939.4138538	0.495352705452	-560.80480494	0.0202786	27846.2	36692.7	0.398014	-556.404	0.0203611	42.9598	37.4761	-0.197016	-13050.1	0.00519331
XIV	701374	701574	701474	701475	701474	701474	1	42700.7393901	53596.9912118	0.327397750409	-560.182608798	0.0202786	42715.3	53597	0.327398	-558.565	0.0203611	34.9249	33.6052	-0.0555708	-1377.84	0.152502
VI	112089	112289	112189	-	112189	112189	0	5065.39381916	9063.97255432	0.839469054095	-555.983234772	0.0203611	5065.39	9063.97	0.839469	-555.983	0.0203611	64.2496	54.761	-0.230539	-7032.87	0.0152502
XII	428430	428630	428530	428530	428530	428530	0	16997.5143788	11228.3776943	-0.598174291752	-557.343701353	0.0203611	16997.5	11228.4	-0.598174	-557.344	0.0203611	50.4835	56.6362	0.165914	-6046.82	0.0203611
VIII	474497	474697	474597	474597	474597	474597	0	1833.65079773	422.085016263	-2.11911339622	-558.82131643	0.0203611	1833.65	422.085	-2.11911	-558.821	0.0203611	60.4775	72.411	0.259811	-1706.56	0.12431
VII	439698	439898	439798	439809	439788	439798	21	8170.22825814	4414.97692723	-0.849594111126	-555.288202121	0.0205259	7882.13	4201.66	-0.907627	-557.425	0.0203611	47.4654	52.1496	0.135779	-1561.05	0.13585
IV	1524700	1524900	1524800	1524801	1524799	1524800	2	27947.4783643	20359.8325156	-0.459644214359	-551.545898304	0.0210205	27998.9	20359.8	-0.459644	-558.585	0.0203611	27.6763	28.7457	0.0546958	-622.129	0.285137
XIV	373437	373637	373537	373537	373538	373537	1	15625.5201101	22197.2890578	0.518396610042	-532.389014341	0.0223395	15625.5	22351.3	0.516454	-556.111	0.0203611	51.8002	43.0115	-0.268234	-17184.1	0.00313247
XVI	783244	783444	783344	783318	783371	783344	53	12006.4128273	17718.8606122	0.951883330802	-516.057340561	0.0245652	10070.3	15556.7	0.627426	-557.648	0.0203611	52.693	46.0571	-0.194187	-6977.23	0.0153326
XII	950022	950222	950122	950126	950118	950122	8	5343.43427677	2561.40889447	-1.08196297423	-500.322787269	0.0262138	5446.27	2514.51	-1.11499	-557.014	0.0203611	47.0375	56.267	0.258477	-3512.05	0.0531696
XIV	501919	502119	502019	501990	502049	502019	59	21645.0191261	24346.7609623	0.512224432586	-72.0103653975	0.321738	16205.5	23066	0.509282	-558.968	0.0203611	56.3826	56.0423	-0.00873486	-32.4322	0.73745
VIII	206966	207166	207066	207072	207060	207066	12	25538.1522305	34498.4690172	0.443099124822	-616.593033356	0.0168164	25502.3	33979.4	0.414034	-555.653	0.0204435	42.6458	39.228	-0.120519	-4478.95	0.0361058
XV	1036715	1036915	1036815	1036813	1036817	1036815	4	27271.4292951	19542.6464626	-0.501485379633	-592.429014936	0.0179705	27271.4	19763.9	-0.464523	-555.166	0.0205259	31.4913	33.6707	0.0965398	-1982.02	0.105845
III	122717	122917	122817	122820	122814	122817	6	5859.73263774	10246.9204396	0.822189355385	-583.811045324	0.0185475	5846.9	10109.3	0.789937	-555.001	0.0205259	54.2223	52.6045	-0.0436991	-243.523	0.450746
XV	911946	912146	912046	912046	912046	912046	0	4372.98864801	8111.3349641	0.891319769557	-555.037315623	0.0205259	4372.99	8111.33	0.89132	-555.037	0.0205259	65.9564	61.2657	-0.106434	-1587.9	0.133707
XII	783048	783248	783148	783156	783141	783148	15	23013.5951028	30891.8686265	0.469943354238	-530.402251435	0.0225043	22653.5	30660.5	0.436643	-554.859	0.0205259	49.5428	37.5597	-0.399491	-48770	0.0002473
XVI	870586	870786	870686	870688	870685	870686	3	37927.8811214	29185.8507244	-0.381963041056	-521.11974494	0.0237408	38083.9	29066.3	-0.389833	-554.987	0.0205259	31.3932	31.728	0.015302	-70.2933	0.642733
XIII	907305	907505	907405	907399	907411	907405	12	35689.4745002	44794.4930742	0.372452271537	-468.344604658	0.0293463	34864	44700.5	0.358554	-554.943	0.0205259	44.5587	40.4719	-0.138784	-8980.01	0.00956228
XV	57990	58190	58090	58090	58090	58090	0	25472.1056062	18245.7647772	-0.481356599134	-554.803621769	0.0206084	25472.1	18245.8	-0.481357	-554.804	0.0206084	41.8688	50.0433	0.257302	-17649.1	0.00313247
XVI	179166	179366	179266	179266	179267	179266	1	15583.5324755	10025.0775847	-0.619316060583	-573.595770991	0.0193719	15583.5	10111.8	-0.62398	-552.952	0.0207732	37.9112	40.5122	0.0957346	-1180.45	0.177644
VI	129808	130008	129908	129906	129910	129908	4	22167.8981742	15392.9429464	-0.517584325183	-571.206177308	0.0195367	22193.7	15512.5	-0.516719	-552.679	0.0207732	36.0394	38.6232	0.0998927	-1780.62	0.118787
VII	424563	424763	424663	424663	424663	424663	0	10600.5546261	6223.83465143	-0.768264111375	-552.941441036	0.0207732	10600.6	6223.83	-0.768264	-552.941	0.0207732	64.9192	71.1821	0.132871	-4801.61	0.031572
XIV	299963	300163	300063	300060	300067	300063	7	25045.0306804	33350.2889479	0.414106066724	-543.261028873	0.0220922	25000.6	33382.9	0.417149	-553.699	0.0207732	49.5199	42.908	-0.206763	-15614.6	0.00362707
XIV	516510	516710	516610	516609	516611	516610	2	28760.5854399	37600.9353203	0.407737222943	-539.534169508	0.0220922	28733.1	37681.1	0.391128	-552.721	0.0207732	42.4964	39.4719	-0.106516	-4023.32	0.0417113
X	648963	649163	649063	649060	649067	649063	7	16442.6597136	23122.0452556	0.561957150645	-524.678507661	0.0233287	16235.2	23061.8	0.506381	-552.762	0.0207732	51.822	47.5964	-0.122713	-3987.6	0.042783
X	295654	295854	295754	295755	295753	295754	2	33262.3571278	25132.8493307	-0.41542776292	-519.930786843	0.0239881	33390.9	25006.3	-0.417167	-553.878	0.0207732	45.7404	52.384	0.195657	-13553.2	0.00494601
VII	832047	832247	832147	832151	832144	832147	7	15241.9770633	10022.9495538	-0.602642859704	-510.171936197	0.0253895	15269.5	9861.02	-0.630839	-552.985	0.0207732	32.8838	39.1247	0.250702	-7178.53	0.0146732
VIII	96329	96529	96429	96418	96440	96429	22	26314.217923	32410.7603652	0.5538956401	-287.389488708	0.0690792	25040.1	33432.7	0.417018	-554.229	0.0207732	51.3671	45.4849	-0.175457	-11840.8	0.00618251
IV	444394	444594	444494	444498	444491	444494	7	5521.84980716	2611.9313926	-1.04606529915	-533.558813391	0.022257	5367.6	2470.8	-1.1193	-552.64	0.0208557	46.134	51.2611	0.152033	-1062.98	0.194708
XIV	198553	198753	198653	198647	198659	198653	12	26592.9943528	35469.5816604	0.475254087742	-583.92030951	0.0185475	26201	34757	0.40768	-551.887	0.0210205	52.992	50.1566	-0.079335	-2986.66	0.0652048
XI	526954	527154	527054	527055	527053	527054	2	61564.4451877	74739.4226563	0.272556472928	-574.847736377	0.0193719	61666.4	74573.4	0.274176	-551.622	0.0210205	34.2071	34.9574	0.0312999	-620.393	0.285549
IX	23774	23974	23874	23874	23874	23874	0	9685.30440171	15043.5428062	0.635275069234	-551.953438814	0.0210205	9685.3	15043.5	0.635275	-551.953	0.0210205	61.2989	59.0434	-0.0540868	-776.825	0.246229
II	218325	218525	218425	218434	218416	218425	18	14106.9063648	9261.71520638	-0.383070352576	-475.688357362	0.0284395	13407.5	8393.41	-0.675712	-551.756	0.0210205	50.5776	52.3638	0.050073	-417.324	0.355206
VIII	412465	412665	412565	412588	412543	412565	45	10760.172781	7755.85969049	-0.428921761857	-227.203891739	0.0977661	10953.7	6494.54	-0.754122	-552.133	0.0210205	52.8967	56.6801	0.0996659	-1500.81	0.140796
XI	595321	595521	595421	595421	595421	595421	0	14207.5076959	9025.94888748	-0.65450298293	-551.046706942	0.021103	14207.5	9025.95	-0.654503	-551.047	0.021103	55.7512	63.1217	0.179134	-7448.55	0.0143434
VII	483895	484095	483995	483994	483996	483995	2	9195.3289622	14421.0669245	0.653383128736	-551.022016805	0.021103	9195.33	14421.1	0.649205	-551.022	0.021103	48.3249	43.4384	-0.153798	-3172.08	0.061248
XV	631164	631364	631264	631263	631265	631264	2	36774.8092733	46465.0378343	0.346168313076	-513.463476446	0.0251422	36815.2	46873.9	0.348484	-550.899	0.021103	45.1258	43.7375	-0.0450827	-988.843	0.205342
XI	125367	125567	125467	125478	125456	125467	22	30681.3468007	24108.9266084	-0.251504938742	-359.907226897	0.0469871	30711.7	22720.4	-0.4348	-551.313	0.021103	35.9612	43.0963	0.261122	-19290.6	0.002473
XVI	778844	779044	778944	778911	778977	778944	66	13710.9947505	17654.0393476	0.848203424076	-227.509321802	0.0976836	10604.2	16189.3	0.610409	-551.389	0.021103	55.4487	52.135	-0.088902	-1846.23	0.1145
XV	352247	352447	352347	352318	352377	352347	59	17072.1352526	20538.8913832	0.615789106579	-145.249259869	0.172121	13449.2	19689.3	0.549892	-551.37	0.021103	53.0888	54.0832	0.0267721	-208.811	0.47968
VIII	127490	127690	127590	127590	127590	127590	0	1516.12505198	294.690509509	-2.36311624938	-550.580297876	0.0211854	1516.13	294.691	-2.36312	-550.58	0.0211854	63.6146	73.8129	0.214515	-904.044	0.219603
VI	6709	6909	6809	6813	6806	6809	7	16018.4611436	23321.9044347	0.516381599917	-635.059913488	0.0164867	16433.5	23275	0.502144	-549.222	0.0212678	33.7734	33.8417	0.0029121	-2.34294	0.907345
IV	1005015	1005215	1005115	1005117	1005114	1005115	3	24533.3186247	17571.0602799	-0.478410138428	-534.78446308	0.022257	24637.9	17571.1	-0.487679	-549.962	0.0212678	39.3494	45.3966	0.206244	-9755.71	0.00849064
XIV	642195	642395	642295	642295	642296	642295	1	30795.8847989	39892.8549586	0.379512554698	-535.363970816	0.022257	30795.9	40023.4	0.378106	-550.188	0.0212678	38.9474	37.1749	-0.0671975	-1520.56	0.1389
XIV	717222	717422	717322	717321	717324	717322	3	17649.3086103	24432.5376371	0.477141881075	-507.056206488	0.0257192	17489.8	24541.9	0.488734	-550.074	0.0212678	56.6129	51.5761	-0.134426	-5800.37	0.02168
VII	1039926	1040126	1040026	1040014	1040039	1040026	25	32786.1135025	41325.9094309	0.511753917124	-447.841709902	0.032149	29335.1	38350.2	0.386604	-550.143	0.0212678	44.8279	42.6091	-0.0732365	-2325.18	0.0881213
XII	97135	97335	97235	97236	97234	97235	2	15952.4165361	22937.8737258	0.489640690944	-586.252153988	0.0183827	16158.2	22944.9	0.505911	-548.996	0.0214327	53.8304	51.4072	-0.0664515	-1231.95	0.169318
XV	219711	219911	219811	219802	219821	219811	19	35930.2371767	45725.1693068	0.413028609185	-535.469700742	0.022257	35991.3	45921.7	0.351529	-548.834	0.0214327	48.838	45.7432	-0.0944448	-4735.73	0.0323139
IV	466429	466629	466529	466543	466516	466529	27	15954.1851321	21425.8645398	0.755318479021	-369.545237041	0.0450911	14978.3	21525.9	0.5232	-548.785	0.0214327	57.892	51.6848	-0.163623	-8379.2	0.0108812
VIII	513375	513575	513475	513491	513460	513475	31	11507.6225018	15741.6422272	0.819022068689	-305.042499146	0.0639683	9701.1	15047.7	0.633319	-548.927	0.0214327	52.9247	50.5537	-0.0661262	-830.709	0.233204
XVI	831140	831340	831240	831241	831239	831240	2	22666.5958817	32182.9438275	0.414485517711	-768.749176099	0.0121177	23347.4	31418.8	0.428364	-548.2	0.0215151	49.1943	44.5612	-0.1427	-6902.72	0.0158272
XII	324801	325001	324901	324897	324905	324901	8	18294.2238961	25746.3024825	0.462605634091	-586.546973246	0.0183002	18443.3	25659.1	0.476378	-547.993	0.0215151	51.1237	46.1724	-0.146961	-6277.78	0.0189597
II	624218	624418	624318	624315	624321	624318	6	18911.9927283	12778.8286365	-0.562017082236	-558.146236492	0.0203611	18888	12806.2	-0.560623	-548.559	0.0215151	36.5065	41.143	0.172493	-4547.81	0.0350342
XIII	250410	250610	250510	250510	250510	250510	0	41502.3782937	52128.3960308	0.328875457022	-548.08904185	0.0215151	41502.4	52128.4	0.328875	-548.089	0.0215151	56.9435	55.4109	-0.039363	-1294.54	0.162641
X	690466	690666	690566	690561	690571	690566	10	12971.1019158	8278.36227108	-0.632157538795	-493.944205298	0.0268733	13009.6	8097.8	-0.68398	-547.585	0.02168	44.5701	47.9591	0.105726	-1310.59	0.16091
XI	313872	314072	313972	313968	313976	313972	8	10848.6763238	6430.21897904	-0.75457925228	-547.47628264	0.0217624	10848.7	6430.22	-0.754579	-547.476	0.0217624	34.502	38.2659	0.149379	-1831.87	0.115572
XVI	782928	783128	783028	782988	783068	783028	80	6056.46649242	10623.889847	0.55460417601	-611.377486588	0.0170637	5125.47	9110.16	0.829791	-547.347	0.0218449	59.7997	59.4759	-0.00783156	-10.0992	0.834639
XIII	651401	651601	651501	651491	651512	651501	21	14296.024687	9165.45413406	-0.62478689363	-534.050824004	0.022257	14271.2	9091.95	-0.65044	-547.222	0.0218449	41.8889	54.1176	0.369531	-19554.4	0.00230814
X	224160	224360	224260	224261	224260	224260	1	22688.8007322	16017.8232344	-0.507088805841	-535.63614157	0.022257	22764.2	16017.8	-0.507089	-547.188	0.0218449	36.5926	36.4291	-0.00646029	-8.95697	0.842222
V	261924	262124	262024	262014	262035	262024	21	19958.2897194	27789.9684744	0.478948555066	-596.038164239	0.0177232	19990.6	27460.9	0.458053	-544.305	0.0220097	47.4428	47.2476	-0.00594882	-11.5757	0.825736
XIV	586555	586755	586655	586660	586651	586655	9	40654.120577	31284.7516388	-0.349760595176	-558.396156257	0.0203611	40447.6	31210.9	-0.374004	-544.514	0.0220097	35.3243	39.3931	0.157282	-8696.96	0.0101393
VII	132516	132716	132616	132618	132614	132616	4	5624.17515065	9815.97290146	0.849926447866	-555.791261041	0.0204435	5651.7	9815.97	0.796447	-546.931	0.0220097	61.3143	51.6464	-0.247556	-7512.93	0.0137664
X	684653	684853	684753	684752	684754	684753	2	22873.1957524	16068.3106254	-0.50608116691	-554.607898034	0.0206908	22873.2	16115.2	-0.505238	-546.026	0.0220097	40.5085	45.3639	0.163321	-5514.29	0.0238233
X	380743	380943	380843	380837	380849	380843	12	39998.4554893	50496.9025453	0.364265509225	-554.034105705	0.0207732	39961.6	50355.3	0.333528	-543.993	0.0220097	37.2025	33.3875	-0.156091	-10511.3	0.00750144
IV	434850	435050	434950	434950	434950	434950	0	8075.09944471	4370.63809708	-0.885636103411	-546.273454521	0.0220097	8075.1	4370.64	-0.885636	-546.273	0.0220097	58.3557	65.0004	0.155573	-3108.03	0.0624845
XVI	928912	929112	929012	929012	929012	929012	0	5294.14606247	2435.58073424	-1.12013219232	-545.973447292	0.0220097	5294.15	2435.58	-1.12013	-545.973	0.0220097	60.1919	66.7336	0.148845	-2019.39	0.103866
VII	559769	559969	559869	559870	559869	559869	1	24146.0123951	32315.2722476	0.420484034651	-544.182802632	0.0220097	24145.1	32315.3	0.420484	-544.313	0.0220097	47.5856	45.7689	-0.0561599	-1080.63	0.191905
IV	382134	382334	382234	382224	382244	382234	20	20049.5975231	13796.0660023	-0.459561239804	-541.295541781	0.0220922	19562.7	13373	-0.548779	-545.69	0.0220097	36.9444	42.9286	0.216582	-8166.22	0.0114582
XV	616626	616826	616726	616720	616733	616726	13	10173.599215	5943.31780751	-0.730288543919	-539.91028833	0.0220922	10015.8	5809.68	-0.785749	-544.447	0.0220097	44.2499	47.3589	0.0979603	-801.632	0.240458
XVI	43181	43381	43281	43281	43282	43281	1	15740.420686	22376.8924008	0.507697725214	-538.698242371	0.0221746	15740.4	22416.7	0.510102	-544.827	0.0220097	49.1111	44.0906	-0.155578	-5345.44	0.0258017
V	354688	354888	354788	354783	354793	354788	10	14908.8470628	9648.57604387	-0.615283668213	-535.042142825	0.022257	14884.9	9581.32	-0.635549	-546.529	0.0220097	30.9063	34.7718	0.170019	-3169.11	0.0613305
II	341100	341300	341200	341199	341201	341200	2	14632.3636831	20895.9349311	0.532093859791	-515.401624726	0.0246476	14502	20928.7	0.529231	-545.255	0.0220097	40.4771	40.6078	0.0046489	-4.99176	0.875278
III	3138	3338	3238	3237	3239	3238	2	9977.18031327	15130.6898698	0.615720606807	-500.335787604	0.0262138	9977.18	15371.4	0.623547	-544.769	0.0220097	57.5186	48.4125	-0.248649	-11643.1	0.00634737
XVI	106931	107131	107031	107048	107015	107031	33	5849.38979224	2949.39949502	-0.722605938942	-482.183612125	0.0276152	5900.9	2843.18	-1.05343	-545.339	0.0220097	61.8423	61.1862	-0.0153864	-18.9977	0.787981
II	382810	383010	382910	382900	382921	382910	21	29450.3530798	37482.9618383	0.499479216336	-439.596240849	0.0333031	28382.9	37213.9	0.390821	-544.973	0.0220097	31.1906	28.1192	-0.149556	-6520.93	0.0173935
XI	106584	106784	106684	106702	106666	106684	36	11401.7595566	8174.69202216	-0.149381461749	-247.976616579	0.0874619	11535.8	6957.77	-0.729419	-546.862	0.0220097	48.59	57.1442	0.233948	-8072.28	0.011788
XI	636671	636871	636771	636792	636751	636771	41	22269.4154506	14722.0604509	-0.303096667844	-727.143261485	0.0133542	20800	14418.8	-0.528631	-540.867	0.0220922	48.9594	54.0319	0.142226	-4877.06	0.0300058
X	621800	622000	621900	621902	621899	621900	3	28717.8029816	38641.5209989	0.394742592477	-673.356173222	0.0150853	29520.3	38491.5	0.38283	-541.886	0.0220922	56.644	52.3236	-0.114461	-7099.76	0.0149205
XIII	711716	711916	711816	711817	711815	711816	2	11274.9723008	17309.3944188	0.592129908524	-603.884752629	0.0175583	11377.8	17088.1	0.586773	-540.61	0.0220922	57.0629	46.5816	-0.292795	-17545.5	0.00313247
IV	932239	932439	932339	932347	932332	932339	15	37893.5533979	48589.8146408	0.389973781928	-603.501791948	0.0175583	37488.2	47527	0.342312	-539.83	0.0220922	49.737	46.5416	-0.0958	-5290.35	0.0264611
X	648611	648811	648711	648712	648711	648711	1	15133.3411972	21981.8385708	0.514349145468	-591.723047946	0.0180529	15389.7	21981.8	0.514349	-542.68	0.0220922	54.534	50.27	-0.117459	-3791.18	0.0459979
XIII	493053	493253	493153	493156	493151	493153	5	35712.4261398	45944.9256326	0.365414892365	-585.37913285	0.0183827	35868.5	45717.1	0.350014	-541.964	0.0220922	41.6855	39.6738	-0.0713586	-2177.12	0.0954579
XV	762253	762453	762353	762356	762351	762353	5	4374.30751608	8124.04953248	0.901633418303	-558.040107319	0.0203611	4400.06	8100.6	0.880505	-542.128	0.0220922	57.7579	48.5136	-0.251628	-5720.83	0.0223395
IV	325421	325621	325521	325521	325521	325521	0	12058.833294	7383.29251013	-0.707754110358	-540.699728335	0.0220922	12058.8	7383.29	-0.707754	-540.7	0.0220922	49.2933	58.9254	0.257496	-8935.81	0.00956228
IX	191836	192036	191936	191936	191936	191936	0	4166.82587639	7772.43201047	0.899417277752	-540.668172313	0.0220922	4166.83	7772.43	0.899417	-540.668	0.0220922	63.8926	53.9216	-0.244785	-6776.5	0.0160745
III	197573	197773	197673	197673	197673	197673	0	15875.3947338	22557.9203764	0.506841607013	-541.63970428	0.0220922	15875.4	22557.9	0.506842	-541.64	0.0220922	44.0297	39.1061	-0.171084	-6281.97	0.0188773
V	358782	358982	358882	358874	358890	358882	16	19717.2460615	13548.7461611	-0.539542708107	-536.088489217	0.022257	19693.3	13501.8	-0.544545	-541.475	0.0220922	34.0355	35.7618	0.0713785	-770.341	0.248207
V	83104	83304	83204	83202	83206	83204	4	58872.9110887	71270.06283	0.276615290239	-532.948080895	0.0223395	58821.5	71342.5	0.278418	-543.681	0.0220922	36.4423	36.5391	0.0038254	-10.3455	0.832083
XI	282073	282273	282173	282176	282171	282173	5	23071.9997077	16470.2834004	-0.479938523748	-512.323872698	0.0251422	22969.1	16228.7	-0.501148	-539.993	0.0220922	38.1925	44.8264	0.231056	-10738.1	0.00725414
XII	89714	89914	89814	89802	89826	89814	24	17031.9610023	23674.1334182	0.561549485093	-503.124074818	0.026049	16797.1	23653.7	0.493855	-540.783	0.0220922	54.4185	51.9887	-0.0658977	-1308.53	0.16124
VIII	420538	420738	420638	420637	420639	420638	2	30162.4713669	38834.1548595	0.384308648296	-498.000752639	0.0265436	30006.4	39028	0.379241	-539.563	0.0220922	45.3733	43.6051	-0.0573455	-1290.64	0.162888
VIII	114718	114918	114818	114851	114786	114818	65	23752.2614826	18337.5636267	1.14311592973	-319.337964516	0.0593521	17577.9	11779.2	-0.577527	-539.66	0.0220922	42.4143	48.7933	0.202131	-9997.4	0.00816091
XII	134815	135015	134915	134893	134938	134915	45	21412.1148403	25817.1701679	0.575437460666	-186.435000716	0.1267	17212.7	24167.7	0.489601	-543.557	0.0220922	54.2948	52.5931	-0.0459384	-829.748	0.233451
XV	523033	523233	523133	523142	523124	523133	18	21692.0906236	30667.8064618	0.492588876186	-715.898906769	0.013684	21835.2	29582.4	0.438086	-538.783	0.0221746	50.6724	42.7802	-0.244258	-18706.2	0.0027203
VII	623973	624173	624073	624073	624074	624073	1	17037.5060245	23966.9818483	0.494808874725	-544.70197479	0.0220097	17037.5	23927.1	0.489934	-538.934	0.0221746	50.743	47.0799	-0.108097	-3152.14	0.0615778
II	199145	199345	199245	199245	199245	199245	0	17482.0012209	11707.5097146	-0.578436109084	-538.465427693	0.0221746	17482	11707.5	-0.578436	-538.465	0.0221746	53.2994	60.5445	0.183877	-8904.66	0.00956228
XII	401581	401781	401681	401685	401677	401681	8	18207.640009	25201.8513332	0.534440811246	-522.483693566	0.0236584	17948.8	25006.3	0.478407	-538.376	0.0221746	54.4541	49.1466	-0.147948	-6822.04	0.0159097
XV	60344	60544	60444	60441	60447	60444	6	7087.11444038	11529.5569599	0.734181929537	-509.474521655	0.0254719	7035.7	11602.2	0.721631	-539.376	0.0221746	56.0206	49.4389	-0.18031	-4030.63	0.0415465
XVI	186623	186823	186723	186713	186733	186723	20	9882.7268088	15006.5129405	0.775244693171	-499.103475013	0.0264611	9476.47	14712.7	0.634643	-538.825	0.0221746	55.7347	54.1197	-0.042422	-340.482	0.393867
IX	281069	281269	281169	281167	281171	281169	4	20037.4673704	26988.6711377	0.450802638773	-473.877772565	0.0286044	19670.4	27042.6	0.45921	-538.644	0.0221746	58.3423	53.4578	-0.126142	-6300.41	0.0188773
XV	882657	882857	882757	882763	882751	882757	12	10890.3490055	6733.8741505	-0.675468865275	-470.653590422	0.0289341	10782.2	6407.21	-0.750884	-539.362	0.0221746	42.7438	48.0431	0.168613	-2720.9	0.0739428
X	418946	419146	419046	419047	419045	419046	2	19608.8355716	13912.1220813	-0.520058254321	-450.844104725	0.0318193	19897	13683.8	-0.540079	-538.554	0.0221746	39.1032	46.192	0.240357	-10274.1	0.00766631
III	5982	6182	6082	6048	6117	6082	69	4022.45425172	9307.30890043	0.546947374753	-1098.16631638	0.00700684	3829.35	7290.87	0.928992	-537.648	0.022257	58.1825	44.1109	-0.39945	-14562.4	0.00445141
XI	142585	142785	142685	142711	142659	142685	52	16359.5529697	24742.2749791	0.47387377897	-807.086179071	0.0108812	16497.3	23257.5	0.495468	-535.071	0.022257	55.4764	56.0812	0.0156437	-86.4706	0.616767
II	191908	192108	192008	192015	192002	192008	13	18537.0233163	27246.1658215	0.511742424767	-777.269361188	0.011788	19653.3	26985.1	0.457388	-533.548	0.022257	50.1791	34.7331	-0.530775	-71635.1	0.000164867
VII	307346	307546	307446	307463	307429	307446	34	15426.3425554	9346.80956275	-0.616728869698	-718.690024655	0.0136015	14095.5	9002.66	-0.646814	-534.866	0.022257	49.2992	43.3714	-0.184819	-4407.54	0.0367653
XIV	257044	257244	257144	257142	257147	257144	5	33629.7718754	24224.9877967	-0.396574487017	-708.605095005	0.013684	32515.2	24389.1	-0.414878	-533.873	0.022257	48.6784	53.9851	0.149281	-8798.46	0.00972715
III	230799	230999	230899	230904	230895	230899	9	18592.8913982	26602.4926186	0.576319682215	-662.33711394	0.0154151	18658.1	25818.8	0.468619	-534.444	0.022257	50.1802	45.8454	-0.130341	-4548.51	0.0350342
IV	1522644	1522844	1522744	1522730	1522758	1522744	28	16576.4639362	24059.5587619	0.617987171493	-645.022002412	0.0159921	15625.1	22215	0.507671	-535.067	0.022257	50.2843	45.9522	-0.129972	-4489.19	0.0360234
XII	583911	584111	584011	584006	584017	584011	11	19067.8029121	12732.3304924	-0.52318609473	-594.98913925	0.0177232	18579.2	12624.4	-0.557475	-533.931	0.022257	49.9235	53.722	0.105792	-2427.73	0.0833402
VII	207294	207494	207394	207396	207392	207394	4	21388.3396685	29443.3792302	0.459376614816	-590.950329549	0.0180529	21777.6	29490.3	0.437392	-535.518	0.022257	48.8594	41.8709	-0.222689	-14744.2	0.00420411
XIII	29017	29217	29117	29123	29112	29117	11	31394.0793237	41038.4021423	0.402578140319	-588.188478677	0.0181354	31260.2	40410.4	0.370401	-534.061	0.022257	48.0604	40.6476	-0.24168	-24772.2	0.00156624
I	3116	3316	3216	3205	3228	3216	23	7912.15318929	12928.3268106	0.74322854532	-580.626031241	0.0188773	8009.77	12840.8	0.680899	-535.985	0.022257	50.2839	46.7048	-0.106525	-1391.51	0.151018
XI	665238	665438	665338	665312	665364	665338	52	13855.6678798	8671.1795357	-0.124900612082	-570.827382505	0.0195367	11566.4	7023.28	-0.71972	-535.058	0.022257	43.9956	51.5793	0.229435	-7436.18	0.0143434
IV	215963	216163	216063	216061	216066	216063	5	24110.2000983	17044.2652453	-0.483011488972	-565.020675803	0.0199489	23926.7	17044.3	-0.489332	-537.599	0.022257	36.0069	41.4549	0.203271	-8566.81	0.0105515
II	37959	38159	38059	38060	38059	38059	1	26861.0227928	35578.8170635	0.397193615494	-559.065611222	0.0203611	27016.2	35578.8	0.397194	-537.441	0.022257	47.2961	42.3387	-0.159746	-9027.49	0.00947985
II	299558	299758	299658	299656	299661	299658	5	9322.08668989	14572.3216511	0.636298222806	-549.279139617	0.0212678	9375.27	14572.3	0.636298	-536.367	0.022257	34.5968	31.9215	-0.116109	-1334.63	0.158355
VIII	376233	376433	376333	376320	376346	376333	26	23857.2536806	31968.4444014	0.511179923164	-542.704264524	0.0220922	23481	31463.9	0.422204	-534.069	0.022257	51.4531	47.8143	-0.105815	-4022.08	0.0417113
V	547869	548069	547969	547970	547969	547969	1	32079.0786684	41409.6850567	0.366024994956	-541.372249146	0.0220922	32130.5	41409.7	0.366025	-534.898	0.022257	43.2436	41.5464	-0.0577628	-1254.36	0.16668
XI	140251	140451	140351	140348	140354	140351	6	26633.2585897	35142.8992196	0.403870540436	-538.050223045	0.022257	26694.1	35177.3	0.398126	-533.839	0.022257	41.3213	37.417	-0.143192	-6417.01	0.0182178
X	457926	458126	458026	458026	458026	458026	0	15936.1058372	10475.8571645	-0.605230839809	-534.283524575	0.022257	15936.1	10475.9	-0.605231	-534.284	0.022257	37.3185	42.4886	0.187182	-4434.87	0.0364356
XIII	161174	161374	161274	161274	161274	161274	0	28619.4360542	37390.5253534	0.385677497791	-533.933890953	0.022257	28619.4	37390.5	0.385677	-533.934	0.022257	48.9705	46.3687	-0.0787616	-2549.47	0.0790537
X	361238	361438	361338	361338	361338	361338	0	71159.1618831	84780.4725565	0.252682489274	-535.276780552	0.022257	71159.2	84780.5	0.252682	-535.277	0.022257	40.7639	39.3556	-0.0507234	-1990.71	0.105515
XV	344718	344918	344818	344817	344819	344818	2	37516.2640391	47496.6033219	0.342917269236	-533.387494682	0.022257	37463.1	47436.8	0.340538	-533.386	0.022257	46.2529	44.8867	-0.0432575	-898.406	0.220592
II	408796	408996	408896	408896	408896	408896	0	14387.8404553	20720.1817068	0.526186588041	-534.105651959	0.022257	14387.8	20720.2	0.526187	-534.106	0.022257	40.1441	40.2273	0.00298804	-2.49415	0.905284
XIV	265827	266027	265927	265930	265925	265927	5	18950.5777411	12942.7506779	-0.541122653306	-531.080362087	0.0224219	19040.6	12982.6	-0.552499	-537.967	0.022257	45.6342	54.7619	0.263056	-13884.9	0.00494601
XIII	772720	772920	772820	772820	772821	772820	1	15409.9282167	10090.3360753	-0.615691616442	-525.583424975	0.0230814	15409.9	10050.5	-0.616594	-534.761	0.022257	40.522	46.0081	0.183186	-4765.9	0.0319842
IV	867704	867904	867804	867805	867803	867804	2	41797.0297576	32576.5800619	-0.365707381414	-521.875690737	0.0236584	41745.6	32422.6	-0.364625	-535.294	0.022257	33.2332	34.5766	0.0571675	-1109.76	0.187371
X	61248	61448	61348	61349	61348	61348	1	20348.3682553	14163.1311905	-0.529923790814	-518.150512251	0.0243179	20449.5	14163.1	-0.529924	-534.161	0.022257	45.6787	54.3415	0.250534	-14379.3	0.00453384
V	473366	473566	473466	473465	473468	473466	3	48936.2332222	59941.2261165	0.295963835611	-503.239923808	0.026049	48697.8	60058.5	0.302512	-537.459	0.022257	41.4888	40.7459	-0.0260667	-394.487	0.366252
V	319421	319621	319521	319519	319523	319521	4	23135.3615858	30741.3434251	0.414900871414	-493.794526298	0.0268733	23058.2	30989.6	0.426503	-536.315	0.022257	45.7272	40.3236	-0.18143	-9282.22	0.00915011
IV	1476561	1476761	1476661	1476663	1476659	1476661	4	20889.1307503	14823.0812012	-0.49276659105	-479.801912168	0.0279449	21170.2	14762.9	-0.520064	-533.781	0.022257	40.2979	40.8443	0.0194292	-70.958	0.641497
XVI	537475	537675	537575	537595	537556	537575	39	23323.9717384	16886.9564182	-0.259756559461	-477.68103497	0.0284395	22769	16078.6	-0.501929	-536.89	0.022257	46.778	56.7478	0.278735	-23081.5	0.00164867
IV	803981	804181	804081	804094	804069	804081	25	7406.37764694	4145.64276973	-0.758584078696	-452.526212344	0.0314896	7248.59	3803.99	-0.930185	-535.857	0.022257	33.045	47.3789	0.519812	-15951	0.00337977
XIV	507530	507730	507630	507635	507625	507630	10	15021.9470879	10570.5512477	-0.531673774429	-361.529517601	0.0467398	15310.1	9968.25	-0.619071	-535.444	0.022257	41.3878	41.7995	0.0142799	-28.5866	0.748413
XI	257027	257227	257127	257118	257136	257127	18	21976.8306684	28156.6877154	0.495941423083	-348.245585833	0.0495425	21057.4	28658.1	0.444612	-536.899	0.022257	46.9429	50.5945	0.108071	-3394.68	0.0556426
XI	227303	227503	227403	-	227403	227403	0	9400.42736027	14587.309773	0.633915591577	-533.19094959	0.0223395	9400.43	14587.3	0.633916	-533.191	0.0223395	62.9315	55.9188	-0.170448	-6665.11	0.0164867
XVI	781075	781275	781175	781159	781191	781175	32	21017.8981201	15192.2342037	-0.270139142414	-434.807417715	0.0339626	19590.4	13464.4	-0.540999	-532.075	0.0223395	37.748	44.3527	0.232622	-10443.3	0.00750144
II	356149	356349	356249	356248	356250	356249	2	13246.0549094	8203.64318188	-0.656044197397	-568.582278729	0.0196192	13139.7	8262.97	-0.669198	-531.135	0.0224219	34.2428	37.9274	0.147439	-2205.18	0.0943038
XII	330436	330636	330536	330525	330548	330536	23	19709.5694559	27062.7327971	0.494729203639	-535.037869301	0.022257	18556.3	25675	0.468456	-531.104	0.0224219	55.4117	52.887	-0.067279	-1689.6	0.125711
IX	248194	248394	248294	-	248294	248294	0	14577.5890931	20929.6693722	0.521797381363	-530.982955661	0.0224219	14577.6	20929.7	0.521797	-530.983	0.0224219	61.06	53.2343	-0.197874	-12001.8	0.00610007
IX	290972	291172	291072	291072	291072	291072	0	21489.9603797	29127.8763096	0.438737696634	-531.973707141	0.0224219	21490	29127.9	0.438738	-531.974	0.0224219	51.0725	48.9866	-0.0601596	-1205.88	0.173358
VIII	297624	297824	297724	297724	297724	297724	0	17930.1824472	12104.3577278	-0.566863638131	-531.713232033	0.0224219	17930.2	12104.4	-0.566864	-531.713	0.0224219	53.4083	55.1235	0.0456014	-501.015	0.323799
IV	368665	368865	368765	368765	368765	368765	0	1846.88768584	4344.59878403	1.23412681801	-531.443137911	0.0224219	1846.89	4344.6	1.23413	-531.443	0.0224219	64.6028	61.8491	-0.062843	-296.635	0.419504
II	192941	193141	193041	193044	193038	193041	6	36272.5849859	46036.1736591	0.353953031881	-527.567719468	0.0227516	36179.1	45968.5	0.345487	-531.467	0.0224219	48.5916	39.6995	-0.291586	-38600.9	0.000494601
XII	783561	783761	783661	783660	783663	783661	3	18371.0343853	25355.752377	0.468927251821	-517.008861624	0.0244827	18371	25455.4	0.470536	-531.094	0.0224219	46.1483	39.1479	-0.237343	-13623	0.00494601
XIII	523141	523341	523241	523245	523238	523241	7	12749.8432638	8049.11534879	-0.6724720047	-507.416339931	0.0257192	12905.9	8076.53	-0.676219	-531.849	0.0224219	34.5115	38.277	0.149401	-2159.53	0.0959525
V	226428	226628	226528	226525	226531	226528	6	27890.9482168	36294.6887819	0.384777691863	-503.760421139	0.026049	27970.4	36626.1	0.388971	-531.657	0.0224219	47.0132	42.3393	-0.151069	-8452.45	0.0107988
VII	889381	889581	889481	889498	889464	889481	34	21384.7729484	14705.1721816	-0.313232277119	-579.084605456	0.0188773	20314.8	14073.7	-0.529527	-529.857	0.0225043	47.8608	51.9923	0.119451	-3558.29	0.0514385
XIII	184002	184202	184102	184099	184105	184102	6	37065.6075679	28314.4573719	-0.384465097486	-536.826728396	0.022257	36961	28274.6	-0.386497	-530.023	0.0225043	32.4287	33.0641	0.0279937	-231.758	0.46105
XI	285360	285560	285460	285460	285460	285460	0	22604.3592453	15975.1171411	-0.500774512779	-530.662309091	0.0225043	22604.4	15975.1	-0.500775	-530.662	0.0225043	40.8178	44.2867	0.117674	-2955.75	0.0664413
XVI	370192	370392	370292	370291	370293	370292	2	34077.4447273	25787.1537543	-0.400605120963	-527.22977571	0.0227516	34026	25727	-0.403358	-529.467	0.0225043	38.8244	41.4218	0.0934238	-2621.96	0.0770753
IV	659905	660105	660005	660003	660008	660005	5	12310.386732	17957.5930217	0.556835921876	-494.162165908	0.0268733	12235	18078.8	0.563287	-529.687	0.0225043	54.306	50.6238	-0.101296	-2301.01	0.0898524
XII	367922	368122	368022	368015	368030	368022	15	24570.8235939	32194.9869386	0.469896044788	-469.575626703	0.0290166	23997.2	32030	0.416557	-529.898	0.0225043	41.0373	34.8084	-0.237502	-15679.7	0.0034622
XIII	550484	550684	550584	550574	550594	550584	20	27142.0898463	34643.6058235	0.459695915092	-415.702020342	0.0371775	26003.6	34348.4	0.401533	-529.818	0.0225043	49.597	48.1073	-0.0439991	-773.592	0.246971
IX	162949	163149	163049	163049	163049	163049	0	941.694472408	107.097168948	-3.1363387175	-528.745196234	0.0225868	941.694	107.097	-3.13634	-528.745	0.0225868	72.6525	78.0735	0.10382	-545.575	0.307889
XII	288434	288634	288534	288515	288553	288534	38	19967.8092376	25121.1343153	0.51191820921	-268.736053478	0.0764158	18177.8	25210.7	0.471859	-528.76	0.0225868	48.0885	45.3717	-0.0838987	-1957.32	0.106751
IV	189822	190022	189922	189908	189937	189922	29	15103.4517606	11494.5242722	-0.167729987801	-225.641112024	0.0985904	14993.7	9742.37	-0.622014	-528.947	0.0225868	46.71	55.9444	0.26026	-12194.9	0.00593521
VI	82022	82222	82122	82148	82096	82122	52	12470.1239918	22925.1770557	1.0072476416	-1524.26210296	0.00461627	11665.7	17374.1	0.574667	-528.641	0.0226692	52.1441	40.4316	-0.367019	-28872.8	0.00107163
VII	761274	761474	761374	761376	761372	761374	4	20203.0831118	14172.2164866	-0.504021017303	-493.864248552	0.0268733	20227.1	14011.2	-0.52971	-528.038	0.0226692	36.3904	37.1746	0.0307567	-155.221	0.5298
XIII	509764	509964	509864	509861	509867	509864	6	27072.3119939	34880.5918991	0.363867606803	-449.878216611	0.0318193	26792.9	35247.4	0.395667	-528.604	0.0226692	49.0861	43.5882	-0.171376	-10799.2	0.00725414
IV	1262512	1262712	1262612	1262619	1262605	1262612	14	32834.6050812	43222.5333131	0.433108286376	-650.571475871	0.0156624	33071.3	42405.6	0.358675	-526.88	0.0227516	41.8217	40.2266	-0.056102	-1251.9	0.166928
VIII	471322	471522	471422	471423	471422	471422	1	26506.4574758	34961.6797529	0.396730905757	-533.850115977	0.022257	26556.1	34961.7	0.396731	-526.996	0.0227516	50.6412	48.1727	-0.072096	-2151.71	0.0962823
X	269170	269370	269270	269270	269270	269270	0	13166.4853575	19199.8614646	0.544225615248	-527.278322414	0.0227516	13166.5	19199.9	0.544226	-527.278	0.0227516	47.8356	40.0325	-0.256912	-11395.6	0.00659467
X	393179	393379	393279	393282	393277	393279	5	41405.7221354	51794.0101864	0.326961543865	-525.949669858	0.0230814	41307.3	51697.9	0.323711	-527.251	0.0227516	44.2281	41.1256	-0.104924	-5600.32	0.0232462
XV	520317	520517	520417	520414	520421	520417	7	15093.1360166	21504.2735397	0.548769101108	-524.010781004	0.0233287	15038.2	21462.7	0.513205	-527.706	0.0227516	45.6296	40.9863	-0.154828	-4949.71	0.0290166
IX	54051	54251	54151	54149	54153	54151	4	78085.1141291	91827.263353	0.243490937677	-498.918984261	0.0264611	77905.1	92028.2	0.240357	-527.244	0.0227516	34.9647	35.336	0.0152386	-188.636	0.497898
IX	111772	111972	111872	111871	111873	111872	2	10074.1542609	15021.2540422	0.626074916031	-459.788056645	0.0304179	9892.38	15175.2	0.617331	-527.943	0.0227516	56.5495	53.3672	-0.083562	-1301.78	0.162147
VIII	506029	506229	506129	506134	506125	506129	9	20479.3545637	14906.4183625	-0.487048652594	-406.766137041	0.0387437	20923.4	14591.4	-0.520004	-527.438	0.0227516	33.922	38.0866	0.167063	-4875.78	0.0300058
X	691315	691515	691415	691413	691417	691415	4	19813.4816103	13247.4705074	-0.546129987707	-614.524406918	0.0168989	19527	13440.5	-0.538889	-526.546	0.0228341	42.4702	47.9888	0.176247	-6018.3	0.0204435
XIV	689519	689719	689619	689618	689620	689619	2	48328.9765967	59509.5796468	0.30566722721	-524.857419419	0.0233287	48301.5	59498.1	0.300775	-526.622	0.0228341	33.7661	33.5539	-0.00909679	-41.7742	0.708763
V	533761	533961	533861	-	533861	533861	0	9295.88328314	14417.5078665	0.633157949725	-525.800045431	0.0230814	9295.88	14417.5	0.633158	-525.8	0.0230814	59.3914	53.3745	-0.154104	-5204.31	0.027203
VII	1002363	1002563	1002463	-	1002463	1002463	0	5158.30348916	2385.74630642	-1.11245601765	-525.539162596	0.0230814	5158.3	2385.75	-1.11246	-525.539	0.0230814	61.0291	68.4599	0.165762	-2658.73	0.0760036
XII	71	271	171	173	169	171	4	4294.04941178	1831.61371217	-1.23842580179	-521.844474829	0.0236584	4242.63	1791.77	-1.24357	-525.958	0.0230814	36.6991	39.1838	0.0945132	-237.19	0.455692
X	393009	393209	393109	393112	393107	393109	5	27241.2061942	35740.4304442	0.396279583185	-525.945153948	0.0230814	27078.1	35546.6	0.392584	-525.167	0.0232462	47.9902	45.6237	-0.0729561	-2043.78	0.102465
VII	889864	890064	889964	889964	889964	889964	0	8998.47579771	5108.92560809	-0.816660723394	-525.110450217	0.0232462	8998.48	5108.93	-0.816661	-525.11	0.0232462	65.1124	69.1639	0.0870867	-1639.48	0.129915
IV	161498	161698	161598	161598	161598	161598	0	1545.50611424	321.231511074	-2.26639403622	-524.959484602	0.0232462	1545.51	321.232	-2.26639	-524.959	0.0232462	60.6276	69.972	0.206804	-768.335	0.248702
XV	397894	398094	397994	397994	397995	397994	1	20000.1425792	27206.2892141	0.443929909584	-508.290552335	0.0255544	20000.1	27332.9	0.450627	-525.263	0.0232462	44.0023	38.9222	-0.176988	-7614.89	0.0133542
II	808689	808889	808789	808788	808790	808789	2	12102.9500856	17576.2992814	0.541557038588	-473.079986705	0.0286044	11972.6	17730.3	0.566481	-525.124	0.0232462	51.1533	45.9212	-0.155668	-4774.76	0.0318193
VII	528775	528975	528875	528877	528873	528875	4	30635.3240068	39899.7100838	0.380976044274	-557.009598761	0.0203611	30872.1	39880.2	0.369372	-524.306	0.0233287	34.0275	31.212	-0.1246	-4933.63	0.0293463
V	561485	561685	561585	561585	561585	561585	0	3081.05885734	1094.89319029	-1.4926361044	-524.201935708	0.0233287	3081.06	1094.89	-1.49264	-524.202	0.0233287	62.9058	74.416	0.242419	-3604.55	0.050779
IV	546751	546951	546851	546849	546853	546851	4	48248.7478156	58914.2122028	0.302806927164	-480.025103717	0.0279449	47994.3	59128.4	0.300989	-524.054	0.0233287	38.3788	37.768	-0.0231422	-279.328	0.428819
I	187076	187276	187176	187194	187159	187176	35	9716.15296511	5978.79347314	-0.668618204096	-427.992241215	0.0352815	9112.48	5196.39	-0.810334	-524.255	0.0233287	51.4884	60.9432	0.24322	-7593.13	0.0135191
II	381359	381559	381459	381454	381464	381459	10	20919.7563641	27445.3777894	0.529386170687	-404.182326105	0.0393207	20387.4	27778.3	0.446283	-524.163	0.0233287	49.145	43.863	-0.16404	-8393.7	0.0108812
II	757713	757913	757813	757810	757817	757813	7	24211.8951261	31311.4911218	0.456309439864	-415.453883374	0.0371775	23956.5	31932	0.414588	-523.661	0.0234111	48.0722	43.455	-0.145682	-7148.07	0.0147556
XIII	347783	347983	347883	347883	347884	347883	1	30752.4003398	39796.1624121	0.366510015234	-530.158430964	0.0225043	30752.4	39736	0.369746	-523.346	0.0234935	50.8411	48.3276	-0.0731461	-2384.84	0.0849064
VIII	56819	57019	56919	56924	56915	56919	9	44346.6198521	57239.7751797	0.3704051864	-747.03707386	0.0126123	44980.2	55753.8	0.309779	-522.374	0.0236584	44.3609	37.0943	-0.258089	-35370.3	0.000659467
XVI	802563	802763	802663	802674	802653	802663	21	18761.2794458	12699.0856402	-0.518584712683	-549.239356002	0.0212678	18552.1	12662.4	-0.551033	-521.695	0.0236584	39.5445	46.778	0.242354	-9843.61	0.00832578
XII	864362	864562	864462	864454	864471	864462	17	17664.732892	24670.6113316	0.500738440215	-538.526243473	0.0221746	17715.2	24617.4	0.47469	-522.269	0.0236584	54.8943	52.2855	-0.0702455	-1604.84	0.132635
II	337824	338024	337924	337924	337924	337924	0	7200.29120866	3805.51941678	-0.919961874953	-521.88779617	0.0236584	7200.29	3805.52	-0.919962	-521.888	0.0236584	59.1416	66.3561	0.166056	-3601.99	0.0508614
X	32103	32303	32203	32204	32203	32203	1	24259.9996571	32224.7231526	0.411779497914	-516.301969798	0.0245652	24223.2	32224.7	0.411779	-521.57	0.0236584	56.9015	54.1058	-0.0726848	-2441.66	0.0825983
XII	1011018	1011218	1011118	1011116	1011120	1011118	4	31002.9498626	39861.6487394	0.384626271091	-505.788916778	0.0258017	30922.3	39925.8	0.368673	-522.94	0.0236584	47.0545	47.0113	-0.0013228	-1.49035	0.924738
XII	404090	404290	404190	404190	404191	404190	1	13134.583852	18930.4679539	0.51309191897	-490.105560068	0.0269557	13134.6	19131.4	0.542569	-522.49	0.0236584	44.6527	44.1518	-0.0162756	-48.1866	0.692276
X	637314	637514	637414	637409	637419	637414	10	53251.0157448	64335.875708	0.286377527478	-471.560893408	0.0288517	52855.5	64496.1	0.287157	-521.941	0.0236584	33.5814	33.9145	0.0142403	-111.076	0.580331
V	89382	89582	89482	89484	89480	89482	4	41932.9014493	33289.9292635	-0.340147902017	-451.879055949	0.0316544	42245.9	32970.9	-0.357616	-521.911	0.0236584	41.149	46.682	0.182008	-13872	0.00494601
X	599578	599778	599678	599682	599674	599678	8	26088.762645	19605.3384111	-0.403240540214	-423.388160142	0.0363531	25901.8	18798.9	-0.462403	-522.789	0.0236584	46.9921	50.3064	0.0983234	-2767.8	0.0721293
XV	833812	834012	833912	833933	833891	833912	42	16889.416825	21408.3181981	0.572208014302	-243.795033523	0.0893578	14437.3	20703.8	0.520093	-522.033	0.0236584	57.4832	52.9733	-0.117875	-4325.75	0.0384964
IV	622755	622955	622855	622864	622846	622855	18	16527.0541903	23194.7014191	0.491509109819	-520.467559795	0.0239057	16343.6	22978.4	0.491545	-520.825	0.0238233	54.772	49.3061	-0.15167	-6847.42	0.0159097
XIII	892872	893072	892972	892971	892973	892972	2	12097.3737233	7373.55617869	-0.707904641006	-551.744974502	0.0210205	12097.4	7487.71	-0.692097	-520.593	0.0239057	48.0834	54.7661	0.187743	-4696.79	0.0328909
I	130352	130552	130452	130450	130454	130452	4	36321.6480289	45511.3030646	0.329589479865	-469.086991993	0.0291814	35982.9	45638.7	0.342946	-520.229	0.0239057	37.3769	33.7719	-0.146324	-8297.76	0.0109636
XV	845014	845214	845114	845115	845114	845114	1	38998.2710737	49171.5784258	0.329665387295	-533.935658896	0.022257	39126.9	49171.6	0.329665	-519.477	0.0239881	35.647	33.8891	-0.0729597	-2197.9	0.0948809
I	220112	220312	220212	220212	220212	220212	0	260.71239522	0.0	-8.02631536527	-519.432495212	0.0239881	260.712	0	-8.02632	-519.432	0.0239881	64.5752	83.5049	0.370881	-516.176	0.317946
VI	4478	4678	4578	4578	4578	4578	0	260.622408663	0.0	-8.02581732386	-519.432495212	0.0239881	260.622	0	-8.02582	-519.432	0.0239881	52.0741	89.6819	0.784251	-422.707	0.35331
XIII	731755	731955	731855	731866	731844	731855	22	10098.917473	15011.5477087	0.715478011491	-452.799730625	0.0314896	9792.05	15005.8	0.615838	-519.621	0.0239881	53.874	45.8259	-0.233426	-9927.98	0.00824334
XV	515555	515755	515655	515651	515659	515655	8	22240.9929004	29353.1652213	0.430412248554	-450.419846654	0.0318193	21855.2	29460.2	0.43079	-519.761	0.0239881	47.1497	44.0713	-0.0974093	-2960.18	0.0663589
VI	75500	75700	75600	75608	75593	75600	15	25096.1772724	33325.062806	0.473743101642	-532.837250074	0.0223395	24715.8	32776.6	0.407234	-519.399	0.0240706	52.7517	51.177	-0.0437236	-772.028	0.247465
XIII	907824	908024	907924	907908	907940	907924	32	20167.4503783	27951.7873736	0.496901262978	-583.808683838	0.0185475	18684.3	25738.9	0.462125	-518.904	0.024153	55.6626	50.0189	-0.154236	-8782.44	0.00972715
VII	987126	987326	987226	987233	987220	987226	13	2287.64943247	5050.75330767	1.15896600787	-539.363934633	0.0221746	2287.65	4990.55	1.12533	-518.873	0.024153	34.0369	30.4454	-0.160876	-743.657	0.25406
XIV	60687	60887	60787	60787	60788	60787	1	26220.5903773	19058.4541429	-0.462487694314	-524.614016225	0.0233287	26220.6	19092.1	-0.457726	-519.141	0.024153	44.8125	50.8692	0.182891	-9057.74	0.00939741
XII	571944	572144	572044	572044	572044	572044	0	3094.43072528	1109.0068601	-1.48040573507	-518.969281437	0.024153	3094.43	1109.01	-1.48041	-518.969	0.024153	60.5795	70.3786	0.216308	-2581.86	0.0781469
IX	176926	177126	177026	177005	177048	177026	43	32821.5074114	25090.4298314	-0.169739584155	-473.165273828	0.0286044	29542.5	21930	-0.429889	-519.104	0.024153	51.7039	53.1681	0.0402864	-700.808	0.263705
XV	47481	47681	47581	47579	47584	47581	5	25547.3567957	18511.7071218	-0.448573732729	-520.65159093	0.0239057	25521.7	18505.5	-0.46377	-518.041	0.0243179	34.4334	34.0044	-0.0180875	-66.6093	0.649988
VIII	375020	375220	375120	375120	375120	375120	0	339.561644885	1579.79654112	2.21799335463	-518.204686469	0.0243179	339.562	1579.8	2.21799	-518.205	0.0243179	75.8019	73.4054	-0.0463482	-134.332	0.554282
XV	341841	342041	341941	341939	341943	341941	4	33614.3475937	42643.8192645	0.354263138228	-487.054827507	0.027203	33436.1	42737.6	0.354099	-518.097	0.0243179	43.7966	39.5466	-0.147265	-8804	0.00972715
X	112542	112742	112642	112635	112649	112642	14	13734.0207067	19133.8913003	0.608705868847	-412.260021365	0.0377545	13480.5	19522.4	0.53426	-517.906	0.0243179	55.6691	50.6004	-0.137729	-4583.43	0.0343747
X	745017	745217	745117	745111	745124	745117	13	5557.37667915	2596.31648132	-1.04948569647	-553.01304496	0.0207732	5478.44	2616.67	-1.06603	-517.389	0.0244827	35.8364	46.7635	0.383959	-5820.23	0.0215976
VI	60371	60571	60471	60471	60471	60471	0	7887.02982611	12592.6101513	0.675023347149	-517.340517506	0.0244827	7887.03	12592.6	0.675023	-517.341	0.0244827	59.1625	50.7472	-0.221355	-8060.99	0.011788
XI	68893	69093	68993	68989	68998	68993	9	35393.8360205	27130.7901332	-0.386192062606	-500.221738862	0.0262138	35421.4	27028.1	-0.390161	-517.211	0.0244827	36.5908	39.408	0.107008	-3552.21	0.0516033
IV	506949	507149	507049	507046	507053	507049	7	16100.384409	22530.9415062	0.534678898335	-497.519529041	0.026626	15969.2	22509.7	0.495252	-517.468	0.0244827	45.0764	41.0671	-0.134389	-3719.78	0.0479763
XVI	832814	833014	832914	832917	832911	832914	6	17794.1757757	12303.6667264	-0.552951362372	-469.045859758	0.0291814	18066	12282.5	-0.556669	-517.706	0.0244827	45.3535	49.7698	0.134056	-3650.91	0.0493776
XI	595433	595633	595533	595542	595525	595533	17	18110.7719228	24371.8007224	0.587939785446	-425.657661992	0.0357761	17488.5	24316.5	0.475534	-517.627	0.0244827	53.2877	46.4815	-0.197147	-11230.5	0.00667711
IV	1214822	1215022	1214922	1214922	1214922	1214922	0	4792.68908738	2162.37221209	-1.14822047457	-516.341608385	0.0245652	4792.69	2162.37	-1.14822	-516.342	0.0245652	63.5097	69.8531	0.137348	-2255.54	0.0918308
XIII	352993	353193	353093	353077	353109	353093	32	13655.4255418	19458.3033538	0.699272753744	-474.649564891	0.028522	12323.7	18107.8	0.555171	-516.316	0.0245652	52.2242	47.5021	-0.136729	-4225.85	0.0397329
XIV	529778	529978	529878	529881	529876	529878	5	8479.34426234	4913.61736019	-0.824613036359	-462.840510033	0.0300882	8700.54	4913.62	-0.82432	-516.477	0.0245652	49.3251	56.3162	0.191228	-3203.35	0.060671
I	38358	38558	38458	38467	38450	38458	17	33081.7991971	43017.9661762	0.437539408189	-593.522594655	0.0178881	32489.4	41635	0.357825	-514.954	0.0246476	40.1387	42.5112	0.0828486	-2723.94	0.0736955
XII	940306	940506	940406	940407	940405	940406	2	12150.289321	18122.5561177	0.504529451176	-555.071631749	0.0205259	12332.9	18110.6	0.554319	-514.948	0.0246476	52.9454	50.5113	-0.0679	-1009.16	0.201797
XVI	403715	403915	403815	403817	403813	403815	4	21979.7110577	29721.6301535	0.433767387575	-534.866160362	0.022257	22264.3	29902.2	0.425517	-515.342	0.0246476	51.5858	46.1743	-0.159883	-8205.55	0.0112109
XIII	697653	697853	697753	697753	697753	697753	0	16389.2176449	10929.5670851	-0.584510729953	-514.839838079	0.0246476	16389.2	10929.6	-0.584511	-514.84	0.0246476	47.609	58.2712	0.291549	-16414.9	0.00329734
XVI	280559	280759	280659	280659	280659	280659	0	23561.7029658	16863.4887565	-0.482540781242	-515.640089493	0.0246476	23561.7	16863.5	-0.482541	-515.64	0.0246476	40.104	46.1862	0.203714	-9166.94	0.00931498
XIV	557120	557320	557220	557220	557220	557220	0	14810.3292807	9657.31921685	-0.616909045827	-514.625320902	0.0246476	14810.3	9657.32	-0.616909	-514.625	0.0246476	35.1758	38.2581	0.121183	-1657.26	0.128349
IV	309371	309571	309471	309471	309471	309471	0	2558.97463286	816.002688663	-1.64892003512	-515.195451358	0.0246476	2558.97	816.003	-1.64892	-515.195	0.0246476	64.418	68.9868	0.0988561	-450.032	0.342593
XIII	492313	492513	492413	492406	492421	492413	15	19005.6202739	26049.5344554	0.51382680525	-509.617908613	0.0253895	18928.4	26001.8	0.458053	-515.498	0.0246476	39.5476	34.9627	-0.177774	-7044.98	0.0150853
XVI	398828	399028	398928	398927	398930	398928	3	28728.2225702	37062.1795353	0.374428977998	-482.634726716	0.0275328	28886	37538.9	0.378014	-515.859	0.0246476	49.1669	45.6064	-0.108452	-4839.93	0.0308301
X	152037	152237	152137	152134	152140	152137	6	21802.0742712	28683.1546543	0.426249607356	-430.692044363	0.0347869	21314.9	28796.9	0.434053	-515.345	0.0246476	52.2942	47.8626	-0.127752	-5671.38	0.0226692
XII	12116	12316	12216	12216	12216	12216	0	258.943594358	0.0	-8.01649405988	-514.600868557	0.0248125	258.944	0	-8.01649	-514.601	0.0248125	52.2988	77.0511	0.559037	-918.381	0.217542
IV	223651	223851	223751	223761	223742	223751	19	12754.0111812	8054.29435454	-0.514737133865	-507.101626236	0.0257192	12441.9	7779.96	-0.67737	-514.405	0.0248949	38.5131	50.5452	0.392224	-17520.2	0.00313247
VII	436699	436899	436799	436782	436816	436799	34	31467.8925402	22416.1007172	0.21895276162	-706.438990737	0.0138488	26857.6	19668.8	-0.449422	-513.589	0.0251422	39.3733	42.1291	0.0975976	-2667.42	0.0755915
II	787184	787384	787284	787259	787310	787284	51	19370.6361099	26883.9847695	1.08472925655	-565.985358068	0.0197016	18292.9	25226.7	0.463664	-511.856	0.0251422	46.4969	35.5783	-0.386136	-35616.4	0.000659467
IV	1060186	1060386	1060286	1060300	1060273	1060286	27	13332.1593356	8318.87969526	-0.504894864285	-555.871037828	0.0203611	13253.4	8425.1	-0.653591	-512.871	0.0251422	44.9381	49.9466	0.152446	-3129.8	0.0619899
V	208696	208896	208796	208785	208807	208796	22	11620.155711	7037.24208533	-0.571477018792	-542.857445749	0.0220922	11258.4	6863.76	-0.713927	-513.171	0.0251422	34.5957	39.1263	0.177543	-2718.27	0.0739428
X	677418	677618	677518	677518	677519	677518	1	34869.9090884	26525.706137	-0.379469372327	-520.201358175	0.0239881	34869.9	26578.8	-0.391707	-512.977	0.0251422	39.0914	39.1149	0.000867554	-0.829481	0.942049
XV	988121	988321	988221	988221	988221	988221	0	4218.69277056	1801.04771392	-1.22795962396	-511.564830753	0.0251422	4218.69	1801.05	-1.22796	-511.565	0.0251422	61.9798	59.846	-0.0505425	-135.452	0.552963
X	79289	79489	79389	79389	79389	79389	0	18909.2336655	13002.2984763	-0.54032421871	-512.466280717	0.0251422	18909.2	13002.3	-0.540324	-512.466	0.0251422	40.8454	40.7988	-0.00164739	-1.11058	0.933559
VII	287710	287910	287810	287789	287832	287810	43	14636.2907592	20865.5055375	0.817715311578	-510.040227738	0.0253895	13125.4	19062.3	0.538363	-513.076	0.0251422	50.1943	44.9917	-0.157865	-5644.44	0.0228341
XVI	900217	900417	900317	900317	900318	900317	1	26086.7684679	34278.6922695	0.405612820005	-509.96304519	0.0253895	26086.8	34294.6	0.394665	-511.863	0.0251422	50.9913	49.5257	-0.0420756	-680.221	0.269145
XVI	155144	155344	155244	155246	155243	155244	3	12339.1985516	7772.87434581	-0.66973654295	-495.587315886	0.0267084	12418.1	7772.87	-0.675929	-511.561	0.0251422	47.0669	54.2188	0.20408	-5808.33	0.02168
VII	925108	925308	925208	925213	925203	925208	10	29921.3059726	22423.0733103	-0.418384684861	-494.385192408	0.0268733	30170.9	22506.2	-0.422832	-513.652	0.0251422	40.3538	42.4648	0.0735648	-1461.06	0.144506
XIV	589456	589656	589556	589555	589558	589556	3	20126.4367209	27163.5263065	0.462894099092	-483.136395185	0.0275328	20073.3	27324.6	0.444925	-512.624	0.0251422	57.9153	51.7749	-0.161691	-9479.68	0.00890281
XIII	386383	386583	386483	386484	386482	386483	2	26556.9410098	19771.2346698	-0.4369159901	-458.151027455	0.0304179	26687.3	19523.4	-0.450946	-513.667	0.0251422	38.7276	41.1328	0.0869284	-1797.63	0.117797
XV	985571	985771	985671	985670	985672	985671	2	21567.9232122	28387.9267065	0.426293183786	-427.524570068	0.0353639	21125.4	28549.4	0.43448	-511.947	0.0251422	44.0242	39.4966	-0.156566	-6497.57	0.0174759
IV	484189	484389	484289	484288	484290	484289	2	30381.2093709	38316.6468307	0.388712427528	-417.371188134	0.0370126	29734.8	38470.6	0.371604	-511.653	0.0251422	46.8903	44.1907	-0.0855479	-2839.84	0.0697387
XII	333396	333596	333496	333469	333523	333496	54	11939.9451837	16920.0876733	0.792364361365	-400.978089375	0.0398153	7853.75	12527.6	0.673652	-512.756	0.0251422	53.0808	47.9378	-0.147026	-4365.02	0.0378369
V	537470	537670	537570	537568	537572	537570	4	10076.1930214	14407.6464343	0.63535676819	-358.343272152	0.0476465	9534.32	14648.4	0.619539	-513.054	0.0251422	55.458	49.278	-0.170452	-5253.05	0.0269557
III	245308	245508	245408	245384	245432	245408	48	12550.2921096	8602.86560346	-0.105306659959	-346.099088666	0.0504493	11675.8	7191.7	-0.69911	-511.87	0.0251422	54.1256	54.5848	0.0121887	-24.5211	0.764488
IV	849463	849663	849563	849568	849559	849563	9	16975.4626047	23841.565383	0.499740454041	-537.145254925	0.022257	16860.7	23527.4	0.480677	-511.192	0.0253071	48.0248	44.8516	-0.0986216	-2358.83	0.0863902
XI	192981	193181	193081	193071	193092	193081	21	16656.3934343	11125.4012676	-0.492794384173	-519.345809275	0.0240706	16584.5	11105	-0.578623	-511.141	0.0253071	32.0506	40.0769	0.322423	-13208.7	0.00511087
VII	991176	991376	991276	991290	991262	991276	28	13676.7572185	18640.5543313	0.597104398006	-352.971512512	0.0488006	12649.5	18473.6	0.546384	-511.221	0.0253071	53.6418	47.3294	-0.180622	-7513.27	0.0137664
XIII	526566	526766	526666	526666	526666	526666	0	13532.8198566	8653.411705	-0.645121538663	-511.043141384	0.0253895	13532.8	8653.41	-0.645122	-511.043	0.0253895	51.3155	58.9087	0.199088	-7016.12	0.0153326
VII	1063535	1063735	1063635	1063635	1063635	1063635	0	5466.6409544	2624.66956438	-1.05851881877	-509.768769855	0.0253895	5466.64	2624.67	-1.05852	-509.769	0.0253895	46.5262	56.5039	0.280308	-4158.21	0.0401451
II	124505	124705	124605	124603	124608	124605	5	21002.8767611	14750.9816127	-0.511665261721	-509.946054837	0.0253895	21002.9	14751	-0.509776	-509.946	0.0253895	33.2451	36.6456	0.140495	-3226.02	0.0601764
IX	377791	377991	377891	377891	377891	377891	0	28647.2445735	37218.9030747	0.377639156066	-510.505435924	0.0253895	28647.2	37218.9	0.377639	-510.505	0.0253895	37.4396	35.49	-0.0771529	-1869.29	0.112934
IX	313606	313806	313706	313706	313706	313706	0	17800.4722353	24633.2284815	0.468690207316	-510.216211637	0.0253895	17800.5	24633.2	0.46869	-510.216	0.0253895	53.7324	51.7781	-0.0534514	-860.615	0.228341
IV	1402552	1402752	1402652	1402657	1402647	1402652	10	6858.96076291	3595.17008825	-0.876816005232	-508.764713906	0.0254719	6835.07	3574.81	-0.935088	-510.347	0.0253895	45.7023	53.3218	0.222459	-3071.21	0.0633089
II	557143	557343	557243	557243	557244	557243	1	19451.5554601	26405.3786837	0.452306978617	-487.104953921	0.027203	19451.6	26578.9	0.450394	-510.325	0.0253895	49.1727	46.8491	-0.069837	-1452.09	0.145248
II	193247	193447	193347	193347	193348	193347	1	38722.1610886	48248.084129	0.363008632416	-473.748572328	0.0286044	38722.2	48618.9	0.328358	-509.724	0.0253895	44.189	38.458	-0.200406	-19235.6	0.002473
III	3942	4142	4042	4052	4033	4042	19	8369.5994392	13359.275634	0.780978828522	-548.170886247	0.0215151	8234.03	12991.9	0.657946	-508.902	0.0254719	53.6332	45.3493	-0.242046	-8265.72	0.0109636
X	179867	180067	179967	179967	179967	179967	0	42228.8436553	52541.3050995	0.315223294108	-509.205263184	0.0254719	42228.8	52541.3	0.315223	-509.205	0.0254719	41.6451	37.3713	-0.156213	-11685.5	0.00634737
II	403611	403811	403711	403711	403711	403711	0	11106.2110635	6759.81707541	-0.716310606438	-509.413025837	0.0254719	11106.2	6759.82	-0.716311	-509.413	0.0254719	50.7329	60.2752	0.248642	-8755.42	0.00980958
XIV	685841	686041	685941	685937	685946	685941	9	38957.8403121	48869.4487418	0.3343113467	-508.382314004	0.0255544	38904.7	48815.5	0.327396	-508.944	0.0254719	30.0874	29.0875	-0.0487616	-909.052	0.218778
X	36994	37194	37094	37093	37095	37094	2	21871.4040027	29294.3214636	0.417957758626	-496.03851696	0.0267084	21871.4	29393.9	0.426472	-508.681	0.0254719	54.6217	49.6454	-0.137816	-6679.57	0.0164867
XV	731900	732100	732000	731985	732016	732000	31	17062.3323265	12247.577131	-0.23505085627	-367.815205122	0.0454208	16875.2	11354.1	-0.571691	-508.544	0.0255544	46.0987	53.6525	0.218921	-9760.32	0.00849064
VIII	49239	49439	49339	49352	49326	49339	26	28219.7486284	39000.691935	0.448111122674	-800.420339555	0.0111285	28978.6	37570.5	0.374612	-507.496	0.0257192	52.4556	44.4491	-0.238943	-25315	0.00156624
I	13548	13748	13648	13641	13656	13648	15	42010.2988678	53636.3412888	0.339032193843	-644.040571564	0.0159921	41650.3	51873	0.316657	-507.092	0.0257192	51.8933	46.977	-0.143595	-13751.6	0.00494601
XIII	664574	664774	664674	664670	664678	664674	8	10949.2147698	6546.31080783	-0.732332625055	-535.947037775	0.022257	10822.4	6546.31	-0.72526	-507.884	0.0257192	31.1799	35.8569	0.201634	-3170.66	0.0613305
XVI	257272	257472	257372	257371	257373	257372	2	54764.3841606	44078.0941362	-0.307021090566	-524.054362628	0.0233287	54556.9	44054.6	-0.308469	-507.034	0.0257192	32.2532	33.5142	0.0553311	-1373.69	0.152914
II	403107	403307	403207	403207	403207	403207	0	15935.9278809	10595.9675955	-0.58876768673	-507.354918131	0.0257192	15935.9	10596	-0.588768	-507.355	0.0257192	52.3079	56.4445	0.109803	-2681.13	0.0750969
XV	53837	54037	53937	53945	53929	53937	16	22073.4760098	15913.9085357	-0.428104829707	-463.530870968	0.0300058	22090.8	15674	-0.495072	-507.508	0.0257192	45.4997	47.4301	0.0599469	-801.615	0.240458
XI	56434	56634	56534	56522	56547	56534	25	24925.4652443	31955.8677228	0.543482718786	-397.016022977	0.0402275	23656.7	31455	0.41104	-507.388	0.0257192	43.6813	43.4642	-0.00719054	-17.2678	0.796472
XI	525395	525595	525495	525496	525494	525495	2	49758.3351569	61208.3377191	0.288144795298	-534.819593725	0.022257	49987.2	61141.1	0.290584	-506.339	0.0258017	40.5652	39.2533	-0.0474282	-1301.17	0.162229
V	403788	403988	403888	403887	403889	403888	2	19721.0668664	13601.1049868	-0.547639186806	-526.440150942	0.0228341	19722.8	13708.2	-0.524828	-505.923	0.0258017	38.7868	42.6256	0.136154	-3081.23	0.0629791
VIII	56288	56488	56388	56392	56384	56388	8	13174.4899546	19115.6326422	0.545032266414	-512.021370182	0.0251422	13220.6	19136	0.533501	-506.246	0.0258017	43.3295	36.3782	-0.252275	-10831.8	0.00717171
XII	327947	328147	328047	328047	328047	328047	0	11806.2900039	7313.10585802	-0.690999534528	-506.643537997	0.0258017	11806.3	7313.11	-0.691	-506.644	0.0258017	58.6825	64.2574	0.130931	-3634.5	0.050202
IV	1124783	1124983	1124883	1124888	1124878	1124883	10	19316.5231756	13407.3579761	-0.503956553622	-499.111029023	0.0264611	19300.2	13360.5	-0.530643	-505.583	0.0258017	33.5477	42.5983	0.344583	-18537.8	0.0027203
X	666730	666930	666830	666831	666830	666830	1	24892.337284	32779.1914755	0.401763797267	-495.098482344	0.0267909	24811.6	32779.2	0.401764	-506.285	0.0258017	46.8103	42.5894	-0.136331	-6117.86	0.0200313
II	457781	457981	457881	457882	457880	457881	2	20438.3704343	14551.1524315	-0.513918660216	-460.979189325	0.0303355	20700.8	14524.6	-0.511184	-505.271	0.0258017	44.3636	49.5592	0.159777	-5287.28	0.0264611
IX	25300	25500	25400	25426	25374	25400	52	20605.0344695	27065.9995091	0.425397938601	-402.019228166	0.0394856	19391.7	26472.6	0.449062	-505.488	0.0258017	54.1242	55.6021	0.0388663	-606.667	0.288764
XV	809401	809601	809501	809486	809516	809501	30	19392.7483423	25582.619139	0.580129527656	-391.539594816	0.0410519	18535.4	25471.3	0.458585	-506.197	0.0258017	45.0311	44.9474	-0.00268382	-2.65848	0.903141
IX	40547	40747	40647	40648	40646	40647	2	51680.8203253	64102.3925186	0.287054396812	-603.974652713	0.0175583	52380.5	63771	0.283869	-504.681	0.0258841	44.6557	44.5302	-0.00405963	-11.8985	0.82318
VII	725675	725875	725775	725775	725776	725775	1	11412.3745835	6721.91850939	-0.71032912122	-588.654723418	0.0181354	11412.4	7013.52	-0.702389	-504.781	0.0258841	49.313	58.5326	0.247272	-7596.5	0.0134366
XIII	309427	309627	309527	309528	309527	309527	1	13272.3324277	19606.1515823	0.525626880304	-573.622231364	0.0193719	13619.6	19606.2	0.525627	-504.489	0.0258841	57.4137	47.7418	-0.266141	-17510.6	0.00313247
V	163751	163951	163851	163852	163850	163851	2	18816.1440224	26254.7749925	0.459084065854	-570.017036768	0.0195367	19099	26121.1	0.451722	-504.472	0.0258841	49.7704	44.4176	-0.164157	-7298	0.0145907
XV	226401	226601	226501	226504	226498	226501	6	9262.72599954	5361.80679455	-0.796703791273	-507.151768737	0.0257192	9314.14	5408.71	-0.78414	-504.698	0.0258841	44.1106	49.7006	0.172137	-2545.39	0.0792185
XI	385672	385872	385772	385768	385777	385772	9	36797.1900633	28173.055802	-0.369870345556	-524.49600033	0.0233287	36615.4	28173.1	-0.378135	-503.573	0.026049	28.7825	29.929	0.0563517	-890.194	0.222323
XI	516478	516678	516578	516579	516577	516578	2	19021.9173196	26112.5838549	0.44696988201	-515.636997497	0.0246476	19036.5	26042.2	0.452084	-503.704	0.026049	54.5671	49.5838	-0.138161	-5748.97	0.0221746
XV	730346	730546	730446	730446	730446	730446	0	11820.0218181	7338.27200415	-0.687720412168	-502.851562499	0.026049	11820	7338.27	-0.68772	-502.852	0.026049	56.8772	63.6978	0.163394	-5183.78	0.0272855
II	267420	267620	267520	267520	267520	267520	0	4369.13609333	1912.30137487	-1.19203813761	-503.107258045	0.026049	4369.14	1912.3	-1.19204	-503.107	0.026049	60.6365	67.5678	0.15615	-1600.78	0.132965
IV	1409829	1410029	1409929	1409924	1409934	1409929	10	29736.591556	38108.9470008	0.403219717011	-471.665962696	0.0288517	29292.5	37885.6	0.371119	-502.65	0.026049	48.5725	45.7756	-0.0855631	-3105.57	0.062567
V	350852	351052	350952	350958	350947	350952	11	45391.0132675	55457.9007924	0.312467611795	-454.524733831	0.0312423	45001.8	55580.5	0.304596	-504.144	0.026049	37.2481	35.9752	-0.050164	-1230.46	0.169401
XV	343401	343601	343501	343497	343505	343501	8	3946.78245266	1786.06087718	-1.13318198308	-422.683656466	0.036518	3933.95	1636.03	-1.26578	-502.991	0.026049	72.8891	79.0333	0.116758	-2330.35	0.0874619
I	96017	96217	96117	96107	96128	96117	21	10128.9288509	15923.9557072	0.676696439076	-614.179070636	0.0168989	10027.8	15196.5	0.599729	-500.914	0.0262138	54.1689	50.2993	-0.106926	-2205.99	0.0943038
IV	417935	418135	418035	418032	418038	418035	6	30515.0583818	39521.2081987	0.356495123795	-529.68750295	0.0225043	30611.2	39368.6	0.362986	-500.588	0.0262138	51.6347	46.6547	-0.146317	-9995.48	0.00816091
XI	279771	279971	279871	279870	279873	279871	3	39597.554647	49517.992696	0.327230774173	-501.590513835	0.0262138	39674.7	49585.2	0.321691	-499.799	0.0262138	38.5451	34.8865	-0.143882	-9050.15	0.00939741
XII	803867	804067	803967	803967	803967	803967	0	43206.197348	53559.0301264	0.309891573423	-502.305257398	0.0262138	43206.2	53559	0.309892	-502.305	0.0262138	50.6881	48.5907	-0.0609675	-2288.06	0.0905119
XI	66270	66470	66370	66370	66370	66370	0	3455.09887559	1344.4316985	-1.36173053377	-501.993014298	0.0262138	3455.1	1344.43	-1.36173	-501.993	0.0262138	67.4022	73.5895	0.126705	-964.189	0.210453
IX	138851	139051	138951	138951	138951	138951	0	5273.01043868	9117.46689491	0.79000620347	-500.780288508	0.0262138	5273.01	9117.47	0.790006	-500.78	0.0262138	60.3428	58.8409	-0.0363621	-175.612	0.507872
XVI	522533	522733	522633	522633	522634	522633	1	32399.930088	41267.3605428	0.364134617812	-486.687349261	0.0273679	32399.9	41397.9	0.353567	-500.441	0.0262138	47.4636	44.4982	-0.0930743	-3859.04	0.0447614
X	177449	177649	177549	177551	177548	177549	3	16949.8445204	11611.680759	-0.548028252611	-468.064229053	0.0293463	17107.6	11578.1	-0.563248	-501.296	0.0262138	33.9648	36.8526	0.117727	-1869.88	0.112934
XI	526347	526547	526447	526445	526449	526447	4	54753.1860331	65892.4560276	0.279395386612	-463.843437192	0.0300058	54521.8	66089.4	0.277586	-500.899	0.0262138	31.7266	31.8804	0.00697649	-27.5598	0.7527
X	181041	181241	181141	181139	181143	181141	4	14362.2669544	19276.4519885	0.515920210915	-331.424644463	0.0547358	13789.5	19787.1	0.520985	-500.726	0.0262138	54.7573	51.7057	-0.0827276	-1770.68	0.119776
XIV	324593	324793	324693	324689	324698	324693	9	24850.3944377	32918.1988576	0.404620546898	-517.745744457	0.0244003	24852.1	32770.4	0.399028	-499.578	0.0263787	44.9909	42.3661	-0.0867226	-2457.65	0.0818564
IV	592000	592200	592100	592106	592094	592100	12	5530.27521874	2604.62307084	-1.06011374586	-540.046891299	0.0220922	5402.53	2604.62	-1.05256	-498.817	0.0264611	48.7369	50.2046	0.042805	-89.1181	0.613882
IV	398621	398821	398721	398723	398719	398721	4	33537.9245621	43044.3859011	0.371137149479	-538.688060663	0.0221746	33664.7	42818.2	0.346988	-499.332	0.0264611	41.8778	38.2071	-0.132345	-6834.31	0.0159097
XIII	392229	392429	392329	392322	392337	392329	15	13466.6834506	8565.49361456	-0.598884488655	-519.841926103	0.0239881	13440.9	8632.75	-0.638741	-498.289	0.0264611	35.4823	43.397	0.290492	-9037.33	0.00939741
III	260766	260966	260866	260866	260867	260866	1	21809.0142899	29287.8460923	0.425324981409	-504.3936793	0.0258841	21809	29248	0.423414	-499.409	0.0264611	49.7812	46.3377	-0.103414	-3547.04	0.0519331
VI	251687	251887	251787	251785	251790	251787	5	25234.4778136	18378.9414756	-0.460380069194	-498.911766347	0.0264611	25234.5	18378.9	-0.457343	-498.912	0.0264611	34.205	36.7015	0.101632	-2123.1	0.0977661
XIV	189719	189919	189819	189819	189819	189819	0	20091.0876003	27237.1213845	0.439018572712	-498.265799654	0.0264611	20091.1	27237.1	0.439019	-498.266	0.0264611	53.6571	51.8827	-0.0485176	-807.023	0.239139
XIII	833068	833268	833168	833169	833168	833168	1	22726.0064185	16257.1179708	-0.483272663409	-498.94347459	0.0264611	22726	16257.1	-0.483273	-498.943	0.0264611	39.4706	40.8815	0.0506684	-513.659	0.319182
VIII	67225	67425	67325	67318	67333	67325	15	32650.0907512	24935.8011434	-0.361980140244	-473.917162128	0.0286044	32726.3	24823.9	-0.398722	-498.192	0.0264611	33.9327	38.3114	0.175098	-8362.04	0.0108812
IV	999661	999861	999761	999731	999792	999761	61	22636.4228321	26212.354208	0.417065513011	-118.458515712	0.212678	15324.8	21611.7	0.495942	-498.201	0.0264611	54.1065	56.3945	0.0597523	-1407.91	0.14904
VII	152039	152239	152139	152121	152158	152139	37	17000.3612064	19211.6115872	0.69073589475	-61.5354023505	0.359987	12222.9	17881.5	0.548881	-499.158	0.0264611	52.1194	54.2064	0.0566426	-809.885	0.238315
XVI	374403	374603	374503	374503	374503	374503	0	19376.8582529	26398.0958932	0.44609919869	-497.851823805	0.0265436	19376.9	26398.1	0.446099	-497.852	0.0265436	47.8909	41.217	-0.216511	-11971.4	0.00610007
I	77303	77503	77403	77410	77397	77403	13	27314.272007	20243.4598446	-0.323170726545	-485.030935146	0.0274503	27029.7	19916	-0.440617	-497.832	0.0265436	46.4777	53.2769	0.196969	-12479.6	0.00568791
II	280257	280457	280357	280352	280363	280357	11	38384.458436	48593.279881	0.365098256503	-545.466303349	0.0220097	38196	47899	0.326574	-496.973	0.026626	41.5697	36.7374	-0.178284	-14125	0.00478114
XI	321998	322198	322098	322099	322097	322098	2	19162.7222242	26148.7418389	0.430988893147	-497.992477771	0.0265436	19161	26141.7	0.448183	-497.327	0.026626	53.5932	52.5748	-0.0276794	-268.193	0.436073
IV	1501845	1502045	1501945	1501945	1501945	1501945	0	9601.47735564	14649.8466228	0.609557248417	-497.742568493	0.026626	9601.48	14649.8	0.609557	-497.743	0.026626	64.9851	60.6229	-0.100246	-2947.95	0.0666886
XV	53340	53540	53440	53441	53439	53440	2	11914.7902755	7540.35049293	-0.675748447386	-469.656465286	0.0290166	11992	7493.45	-0.678365	-497.201	0.026626	43.2242	50.9964	0.238557	-6171.75	0.0195367
III	258943	259143	259043	259049	259037	259043	12	14387.3905225	9572.64870173	-0.550891802708	-456.942413703	0.0305828	14438.8	9433.64	-0.614065	-497.381	0.026626	45.7568	50.3916	0.139197	-2716.11	0.0740252
XV	1398	1598	1498	1470	1526	1498	56	1997.64596156	4175.86793006	1.55301329737	-393.210350675	0.040887	1608.44	3875.81	1.26884	-497.724	0.026626	62.8796	51.4627	-0.289065	-4542.85	0.0350342
IX	114162	114362	114262	114270	114255	114262	15	22551.5334293	16019.7259522	-0.476835052	-514.755272883	0.0246476	22189.8	15826.8	-0.487528	-495.231	0.0267084	39.5977	41.5006	0.0677156	-883.618	0.223395
XVI	658334	658534	658434	658434	658435	658434	1	38830.1348892	48674.2273213	0.328304606466	-503.299671731	0.026049	38830.1	48600.4	0.32379	-496.059	0.0267084	42.2872	39.7442	-0.0894768	-3728.79	0.0478938
XVI	680900	681100	681000	680975	681025	681000	50	2298.17225109	697.291359117	-1.18002130487	-497.478470585	0.026626	1763.38	435.386	-2.01797	-496.739	0.0267084	55.6196	58.8662	0.0818458	-123.687	0.566235
XII	864012	864212	864112	-	864112	864112	0	9075.01612228	13979.9394343	0.623385999244	-495.293239038	0.0267084	9075.02	13979.9	0.623386	-495.293	0.0267084	63.7891	58.2191	-0.131817	-4370.03	0.0375896
XV	1005086	1005286	1005186	1005186	1005186	1005186	0	9682.8157084	5716.4510455	-0.760306882139	-495.632716669	0.0267084	9682.82	5716.45	-0.760307	-495.633	0.0267084	56.2883	61.7315	0.133172	-2783.02	0.0717171
VIII	506555	506755	506655	506655	506655	506655	0	11670.98735	7250.03092731	-0.686867561758	-495.200521774	0.0267084	11671	7250.03	-0.686868	-495.201	0.0267084	40.6821	45.4344	0.15939	-2575.44	0.0782293
X	467833	468033	467933	467933	467933	467933	0	40210.4668045	50148.2268679	0.318627606657	-496.247009127	0.0267084	40210.5	50148.2	0.318628	-496.247	0.0267084	40.6273	38.8781	-0.0634921	-1858.14	0.113346
X	686492	686692	686592	686582	686602	686592	20	14385.4730886	9474.01322101	-0.509593578678	-478.470512662	0.0282747	14539.6	9524.44	-0.610285	-495.149	0.0267084	52.5179	55.6139	0.0826351	-1348.22	0.156294
II	715923	716123	716023	716020	716026	716023	6	17439.2798356	11334.2008626	-0.533407174508	-614.342561059	0.0168989	16882.9	11441.3	-0.561308	-491.514	0.0268733	46.1894	51.8487	0.166744	-4697.54	0.0328909
IV	722694	722894	722794	722781	722808	722794	27	9486.17184027	14691.3151079	0.80755825883	-532.501832836	0.0223395	8781.3	13606.1	0.631748	-494.342	0.0268733	48.148	45.0174	-0.0969927	-1409.87	0.14904
VIII	49554	49754	49654	49661	49648	49654	13	24867.0787361	32975.5688481	0.393392349865	-522.363367513	0.0236584	24920.2	32801.2	0.396434	-493.892	0.0268733	50.3286	46.7258	-0.107157	-4310.72	0.0385788
IV	464914	465114	465014	465021	465007	465014	14	17395.8383531	11745.4440304	-0.529334150797	-515.434812656	0.0246476	17052.8	11577.3	-0.558708	-492.152	0.0268733	43.4856	46.035	0.0821942	-1165.65	0.179458
V	292910	293110	293010	293006	293014	293010	8	19741.0190117	13687.25314	-0.499767365503	-512.946155673	0.0251422	19687.8	13747.4	-0.518143	-493.007	0.0268733	34.4117	40.123	0.22153	-7734.85	0.0128596
XV	31603	31803	31703	31704	31703	31703	1	14823.9393584	21024.0826132	0.501437926354	-499.958117643	0.0262138	14851.5	21024.1	0.501438	-494.972	0.0268733	57.2117	45.9989	-0.314712	-25205.7	0.00156624
XII	21362	21562	21462	21462	21462	21462	0	37788.41055	47382.4774348	0.326409795669	-491.205979063	0.0268733	37788.4	47382.5	0.32641	-491.206	0.0268733	43.4272	39.5536	-0.134791	-8216.21	0.0112109
VII	647307	647507	647407	647407	647407	647407	0	15784.5688176	10543.9553597	-0.582098684037	-492.042409264	0.0268733	15784.6	10544	-0.582099	-492.042	0.0268733	48.2013	54.5199	0.17771	-6037.05	0.0204435
X	58130	58330	58230	58230	58231	58230	1	39279.0995076	49053.7811222	0.322492237496	-491.20268832	0.0268733	39279.1	49045.9	0.320369	-490.431	0.0268733	41.8695	39.215	-0.0944913	-4184.02	0.0399802
XV	445944	446144	446044	-	446044	446044	0	5247.25696471	2513.63739241	-1.06178689512	-492.196917689	0.0268733	5247.26	2513.64	-1.06179	-492.197	0.0268733	60.5941	68.2927	0.172555	-3092.57	0.0628143
II	279663	279863	279763	-	279763	279763	0	7911.88302473	4399.64860997	-0.846632792812	-493.118762314	0.0268733	7911.88	4399.65	-0.846633	-493.119	0.0268733	65.818	70.3563	0.0961985	-2450.42	0.0821037
VIII	194415	194615	194515	194515	194515	194515	0	22360.4349932	29853.7543403	0.416964118742	-494.964682433	0.0268733	22360.4	29853.8	0.416964	-494.965	0.0268733	38.2761	36.2103	-0.0800437	-1604.53	0.132635
IV	409171	409371	409271	409271	409271	409271	0	8794.78604938	5054.09727112	-0.799195051057	-493.355515245	0.0268733	8794.79	5054.1	-0.799195	-493.356	0.0268733	65.7058	69.1	0.0726661	-1460.35	0.144506
XV	348536	348736	348636	-	348636	348636	0	1995.08274682	549.162931098	-1.86114243311	-492.233013865	0.0268733	1995.08	549.163	-1.86114	-492.233	0.0268733	72.375	77.2234	0.0935479	-853.824	0.229083
VIII	129398	129598	129498	129498	129498	129498	0	26608.9137655	19603.7427093	-0.440780500339	-490.424079352	0.0268733	26608.9	19603.7	-0.440781	-490.424	0.0268733	32.018	32.3711	0.0158238	-53.1193	0.679581
VII	170971	171171	171071	171068	171075	171071	7	9368.55739981	5480.45812833	-0.746999730927	-495.049670464	0.0268733	9355.64	5480.46	-0.771539	-492.025	0.0268733	46.6161	46.9764	0.0111065	-11.5579	0.825818
XII	342940	343140	343040	343044	343037	343040	7	22717.8511714	16315.6662163	-0.487765926659	-487.588887866	0.027203	22824.1	16375.4	-0.479027	-492.795	0.0268733	44.0438	47.0638	0.0956779	-2124.62	0.0977661
X	683627	683827	683727	683726	683728	683727	2	24470.2988011	17804.2204828	-0.454255520535	-486.832018437	0.027203	24470.3	17764.4	-0.462044	-493.34	0.0268733	29.6167	31.5484	0.0911573	-1512.29	0.13989
II	720291	720491	720391	720392	720391	720391	1	13487.5936982	19289.6624935	0.524468288118	-479.689822463	0.0279449	13410.5	19289.7	0.524468	-494.243	0.0268733	52.3004	47.0407	-0.152912	-5240.55	0.0270382
XII	165019	165219	165119	165124	165114	165119	10	24754.6359233	18266.5044503	-0.405795319214	-451.942036901	0.0316544	24570.3	17864.7	-0.4598	-490.811	0.0268733	44.8418	46.9037	0.0648554	-1082.94	0.19141
X	271622	271822	271722	271715	271729	271722	14	18885.1590059	25442.4915698	0.472464132379	-447.516224255	0.032149	18782.3	25674.9	0.450982	-494.248	0.0268733	42.5388	38.9424	-0.127436	-3726.67	0.0478938
XI	407789	407989	407889	407887	407891	407889	4	33920.3741171	42453.8579101	0.361650998844	-433.391003692	0.0341274	33637.4	42707.9	0.344435	-490.981	0.0268733	37.6929	33.0452	-0.189849	-12954.7	0.00519331
XII	935105	935305	935205	935181	935229	935205	48	15970.2081845	21297.5362278	0.42573707148	-350.982692352	0.0493776	15067.1	21251.6	0.496168	-490.365	0.0268733	53.5663	51.252	-0.0637172	-1167.57	0.17921
VII	516591	516791	516691	516708	516674	516691	34	9626.87088338	5056.56678245	-0.581423269318	-709.201790026	0.013684	8488.8	4837	-0.811448	-489.65	0.0269557	42.924	45.4813	0.0834882	-555.915	0.304427
IX	23624	23824	23724	23730	23719	23724	11	18405.6182103	25378.6334658	0.473130664724	-514.521277195	0.0248949	18286.2	25061.4	0.454711	-490.131	0.0269557	54.5347	54.7714	0.00624651	-15.5068	0.80554
VII	890665	890865	890765	890765	890765	890765	0	10597.8564315	15839.1230563	0.57971997332	-490.053248761	0.0269557	10597.9	15839.1	0.57972	-490.053	0.0269557	58.2779	52.8457	-0.141162	-4750.13	0.0322315
VII	93688	93888	93788	93789	93787	93788	2	21994.1450775	15772.3205841	-0.483212010962	-476.248759116	0.0284395	21970.2	15677.7	-0.486839	-489.124	0.0269557	34.9742	36.8355	0.0748078	-1009.48	0.201797
XIII	35166	35366	35266	35266	35267	35266	1	24700.6239973	32115.5745617	0.403483632594	-443.217532624	0.0326436	24700.6	32509.1	0.396294	-489.204	0.0269557	44.9537	41.2607	-0.123672	-4841.85	0.0308301
XII	601541	601741	601641	601602	601680	601641	78	18884.1394207	23937.0975259	0.549963947478	-272.440256037	0.074932	15981.9	22331.1	0.482612	-489.029	0.0269557	55.8833	55.3996	-0.012541	-57.1757	0.669854
XI	550351	550551	550451	550447	550455	550451	8	17779.4107231	11838.5832708	-0.555350074169	-562.241037055	0.0201138	17421.1	11897.4	-0.550191	-488.606	0.0270382	41.8047	50.3774	0.269114	-12171.1	0.00601764
IV	1383389	1383589	1383489	1383486	1383492	1383489	6	22160.0149037	15748.902057	-0.479191342479	-504.636875493	0.0258841	21977.4	15688.7	-0.486292	-488.224	0.0271206	34.7525	37.4487	0.1078	-2073.45	0.100651
IX	383456	383656	383556	383556	383556	383556	0	10544.5220362	6401.93675293	-0.719913372741	-488.168281661	0.0271206	10544.5	6401.94	-0.719913	-488.168	0.0271206	54.4242	59.3227	0.124335	-3017.18	0.0644629
III	6250	6450	6350	6312	6388	6350	76	9544.39384054	15940.2395521	1.66586250177	-775.225221776	0.0118704	5156.8	2461.81	-1.06676	-487.602	0.027203	55.4673	37.0714	-0.581332	-50724.4	0.0002473
VI	69601	69801	69701	69691	69712	69701	21	25792.7346909	18409.1251343	-0.335685175136	-573.153055956	0.0193719	25186.6	18409.5	-0.452204	-487.412	0.027203	48.7622	49.0258	0.00777826	-19.158	0.787074
VIII	444518	444718	444618	444627	444610	444618	17	14070.224723	8976.52104523	-0.458133117363	-536.42521693	0.022257	13697.5	8883.97	-0.624633	-487.216	0.027203	54.9458	56.7411	0.0463841	-383.853	0.370621
XIII	193044	193244	193144	193138	193151	193144	13	32734.8765142	24668.5854408	-0.371941504342	-520.936305764	0.0237408	32158.5	24409.2	-0.397776	-487.35	0.027203	42.5853	46.6944	0.132893	-5761.58	0.0219273
XIII	502393	502593	502493	502493	502494	502493	1	26497.6566528	19402.2680491	-0.442524564667	-507.186478334	0.0257192	26497.7	19528.8	-0.440258	-487.318	0.027203	34.3877	37.6271	0.129883	-3710.46	0.0480587
IV	429542	429742	429642	429643	429641	429642	2	39553.7505868	49516.0184787	0.314730907538	-506.27406532	0.0258017	39553.8	49328.4	0.318604	-488.079	0.027203	38.3452	38.1355	-0.00791279	-28.3685	0.74932
XVI	493178	493378	493278	493282	493274	493278	8	36669.2594691	28308.2858503	-0.371284008714	-492.203461875	0.0268733	36693.2	28367.6	-0.371268	-487.305	0.027203	32.5781	32.6845	0.00470633	-7.67284	0.850631
IV	956010	956210	956110	956110	956110	956110	0	6996.43715725	3750.91192618	-0.899379047764	-486.842740711	0.027203	6996.44	3750.91	-0.899379	-486.843	0.027203	62.0606	66.8974	0.108273	-1799.11	0.117797
IV	624314	624514	624414	624409	624420	624414	11	13681.4652601	19517.4088169	0.529104604374	-478.92550305	0.0282747	13501.4	19358.9	0.519892	-487.869	0.027203	54.841	47.6676	-0.202245	-9291.56	0.00906768
XIII	368103	368303	368203	368204	368203	368203	1	32229.6410961	24737.2159649	-0.395193508999	-451.477732396	0.0318193	32532.4	24737.2	-0.395194	-486.927	0.027203	46.9599	53.7871	0.19583	-14875.8	0.00420411
XV	125829	126029	125929	125941	125918	125929	23	3320.66474714	1392.02321324	-1.14597630632	-418.263965218	0.0369302	3243.49	1238.46	-1.389	-487.585	0.027203	58.0336	69.7757	0.265836	-3224.65	0.0603413
XII	950608	950808	950708	950710	950707	950708	3	7572.26293824	4454.00461371	-0.778478884841	-393.098658098	0.040887	7757.53	4303.1	-0.85022	-487.351	0.027203	43.5874	47.0425	0.110051	-820.88	0.235347
XV	52695	52895	52795	52793	52797	52795	4	22343.6309752	15941.3527021	-0.476925720183	-497.825892091	0.0265436	22369.4	16028.1	-0.480923	-486.593	0.0273679	33.1342	36.2593	0.130034	-2960.15	0.0663589
XVI	877822	878022	877922	877921	877924	877922	3	19003.7480382	13159.8766418	-0.541874286451	-496.865268091	0.026626	19132.3	13320.9	-0.522318	-486.509	0.0273679	36.5388	39.1832	0.100806	-1609.01	0.132141
XV	622381	622581	622481	-	622481	622481	0	9363.25079233	5504.55961644	-0.766382352843	-486.504746669	0.0273679	9363.25	5504.56	-0.766382	-486.505	0.0273679	60.1529	62.1417	0.0469278	-367.847	0.378452
XI	67166	67366	67266	67263	67269	67266	6	28855.9231399	36748.6495468	0.36685343029	-433.127008955	0.0342923	28625.3	36980.9	0.369488	-486.543	0.0273679	46.3222	40.1962	-0.204645	-15299.9	0.00379194
II	342133	342333	342233	342219	342248	342233	29	7405.32873853	12555.5490025	0.880928637663	-644.331791086	0.0159921	7392.41	11806.7	0.675495	-485.772	0.0274503	51.2465	41.4808	-0.305012	-11069.1	0.00692441
XV	559188	559388	559288	559289	559288	559288	1	29443.5928293	38259.8998055	0.362706661353	-525.370442527	0.0230814	29754.9	38259.9	0.362707	-485.796	0.0274503	42.8044	41.5165	-0.0440766	-688.412	0.267167
II	200973	201173	201073	201069	201078	201073	9	23781.7011914	17061.0341656	-0.399386805635	-513.547739584	0.0251422	23032.4	16596	-0.472833	-485.161	0.0274503	41.5822	48.3092	0.216332	-10678.2	0.00741901
XVI	579723	579923	579823	579823	579823	579823	0	6957.08684895	11247.4852732	0.693047242098	-485.357750582	0.0274503	6957.09	11247.5	0.693047	-485.358	0.0274503	58.9652	52.5359	-0.16656	-4336.72	0.0383315
II	436220	436420	436320	436320	436320	436320	0	15457.8523648	21683.0222098	0.488225963061	-485.380292794	0.0274503	15457.9	21683	0.488226	-485.38	0.0274503	51.1328	47.1744	-0.116245	-3283.93	0.0586926
XVI	876795	876995	876895	876897	876893	876895	4	20849.4968291	15007.8284427	-0.470735099846	-441.917461294	0.0328909	20875.3	14780.4	-0.498109	-485.328	0.0274503	42.3574	40.6529	-0.0592542	-641.641	0.279614
XV	96609	96809	96709	96716	96703	96709	13	10034.7589593	16773.1490042	0.759007655559	-818.077767192	0.0106339	9856.34	14893.9	0.595602	-484.616	0.0275328	52.4858	48.5838	-0.111449	-2333.76	0.0873794
XIII	387743	387943	387843	387846	387840	387843	6	27621.213861	36363.9888822	0.389278825247	-548.028891058	0.0215151	27815.8	36037.9	0.37361	-484.34	0.0275328	53.3799	46.8118	-0.189425	-15277.5	0.00379194
V	442985	443185	443085	443083	443088	443085	5	13463.8793945	8556.87554242	-0.639902030563	-521.396475988	0.0237408	13294.9	8576.36	-0.63244	-483.905	0.0275328	41.61	48.4235	0.218777	-6056.05	0.0202786
XV	481250	481450	481350	481354	481346	481350	8	54373.4346727	65987.8082299	0.302392857678	-506.065050918	0.0258017	54096.5	65423.6	0.274274	-484.496	0.0275328	35.9925	33.6623	-0.0965617	-5275.01	0.026626
II	163487	163687	163587	163588	163586	163587	2	23892.6001697	31612.7285021	0.402286212784	-493.323306708	0.0268733	23738.3	31365.8	0.401977	-484.956	0.0275328	47.7581	43.1645	-0.145901	-6811.7	0.0159921
XIV	538928	539128	539028	539022	539034	539028	12	22094.4475354	15757.9452088	-0.455857078545	-493.30378077	0.0268733	21956.6	15696.9	-0.484175	-483.736	0.0275328	40.9819	45.5131	0.151293	-4535.28	0.0353639
XIV	328665	328865	328765	328765	328765	328765	0	13080.4709178	18819.835973	0.524839573017	-482.864249352	0.0275328	13080.5	18819.8	0.52484	-482.864	0.0275328	59.7338	53.5955	-0.156437	-6755.56	0.0160745
XIV	588863	589063	588963	588963	588963	588963	0	15255.2271949	10150.5942623	-0.587739474162	-484.303201371	0.0275328	15255.2	10150.6	-0.587739	-484.303	0.0275328	53.7224	59.4956	0.147258	-5035.19	0.0281098
IX	326570	326770	326670	326670	326670	326670	0	20154.6027597	14191.4491664	-0.506087430056	-482.821679249	0.0275328	20154.6	14191.4	-0.506087	-482.822	0.0275328	44.3739	48.4496	0.126773	-3400.65	0.0554777
XIII	723312	723512	723412	723412	723412	723412	0	18012.0900425	24685.1322296	0.454676778259	-482.76814033	0.0275328	18012.1	24685.1	0.454677	-482.768	0.0275328	53.4097	50.3889	-0.0839935	-2207.92	0.094139
IV	803208	803408	803308	803309	803307	803308	2	12663.8288241	18325.9679603	0.527330052588	-484.342591061	0.0275328	12663.8	18326	0.533176	-484.343	0.0275328	42.487	39.2334	-0.114939	-2025.13	0.103701
III	218175	218375	218275	218275	218275	218275	0	2035.96101468	576.080520351	-1.82136755612	-484.201962862	0.0275328	2035.96	576.081	-1.82137	-484.202	0.0275328	64.8741	73.5556	0.181192	-1121.9	0.18531
IV	158858	159058	158958	158955	158961	158958	6	11140.4036023	6896.29559305	-0.685222305921	-479.314780816	0.0280274	11166.1	6896.3	-0.695228	-484.746	0.0275328	36.735	37.4362	0.027278	-64.1723	0.654109
XV	215896	216096	215996	215991	216002	215996	11	23715.8929818	17291.6016995	-0.424154863602	-465.921528569	0.0297585	23383.4	16895.6	-0.468836	-484.686	0.0275328	42.1128	40.1139	-0.0701559	-1020.51	0.200725
VII	186435	186635	186535	186529	186541	186535	12	28674.3321757	36380.7954334	0.405310427325	-416.158233649	0.0370126	28183.2	36451.3	0.371134	-483.76	0.0275328	47.2465	45.1666	-0.0649507	-1701.98	0.124722
X	151704	151904	151804	151796	151812	151804	16	18048.4719917	23399.5187575	0.526735043346	-316.748922103	0.060094	17441.9	24023.5	0.461889	-484.029	0.0275328	54.6608	52.2399	-0.0653564	-1407.6	0.14904
II	573505	573705	573605	573605	573605	573605	0	10206.0992863	6162.00947533	-0.727958775703	-482.411571689	0.0276152	10206.1	6162.01	-0.727959	-482.412	0.0276152	55.1641	60.4483	0.131973	-2896.06	0.0683373
II	344717	344917	344817	344818	344816	344817	2	17689.1385844	12243.1812985	-0.560369096618	-463.943783904	0.0300058	17793.7	12237	-0.54012	-481.925	0.0276152	52.9173	58.9745	0.156352	-5909.25	0.0213503
IV	608212	608412	608312	608312	608312	608312	0	10832.9955307	6649.13149323	-0.704194417111	-481.393194533	0.0276976	10833	6649.13	-0.704194	-481.393	0.0276976	46.2998	54.3264	0.230648	-6512.97	0.0174759
XIV	215586	215786	215686	215714	215658	215686	56	20046.6874007	23327.4057843	0.458206866849	-112.472326456	0.224549	16445.1	22827.5	0.473116	-481.394	0.0276976	54.5086	51.2694	-0.0883847	-2684.88	0.074932
IV	470899	471099	470999	471003	470996	470999	7	21235.1985609	14951.3086584	-0.465187345571	-508.855799162	0.0254719	20897.4	14824.7	-0.495318	-480.702	0.0277801	39.5435	42.446	0.102188	-1990.57	0.105515
VIII	131350	131550	131450	131449	131451	131450	2	16175.381104	10914.7710969	-0.567517828945	-480.868076411	0.0277801	16175.4	10914.8	-0.567518	-480.868	0.0277801	30.3815	33.0137	0.11987	-1690.5	0.125711
IV	357496	357696	357596	357594	357598	357596	4	9312.22330532	13819.0121961	0.577183262564	-413.783874828	0.0375896	9132.17	13972.6	0.613567	-480.697	0.0277801	57.9379	54.2932	-0.0937344	-1669.26	0.127442
VII	481370	481570	481470	481463	481477	481470	14	15892.9341094	21590.6303928	0.518641978758	-400.435073511	0.0399802	15114.4	21245.9	0.49126	-481.098	0.0277801	54.9788	53.8422	-0.030137	-276.723	0.430962
II	100457	100657	100557	100556	100558	100557	2	29863.3517103	38474.9188183	0.372927449503	-495.842484414	0.0267084	29916.5	38395.2	0.359984	-480.605	0.0278625	42.8651	39.4915	-0.118262	-4950.72	0.0290166
VII	189697	189897	189797	189796	189798	189797	2	20685.1121909	14605.7892774	-0.498461890899	-488.143093922	0.027203	20633.7	14605.8	-0.498462	-480.308	0.0278625	40.6878	47.3447	0.218604	-9114.45	0.00939741
IV	865002	865202	865102	865102	865102	865102	0	8240.84753447	4681.19436213	-0.815916053135	-480.169873398	0.0278625	8240.85	4681.19	-0.815916	-480.17	0.0278625	61.2835	65.4578	0.0950655	-1436.08	0.146154
IV	892301	892501	892401	892398	892405	892401	7	26471.0183686	34407.894391	0.375430145143	-473.72842072	0.0286044	26495	34494.6	0.380652	-480.536	0.0278625	35.0208	31.9142	-0.134016	-5061.35	0.0280274
II	610937	611137	611037	611026	611048	611037	22	18633.1419819	24644.9690281	0.43232443592	-384.021758417	0.0427005	17454	24011.1	0.460138	-480.378	0.0278625	49.6712	49.6162	-0.00159729	-1.49644	0.924738
XVI	108950	109150	109050	109070	109030	109050	40	36857.7673841	42622.8153155	0.501365671073	-188.187041321	0.125052	32972.8	41854.3	0.344098	-480.367	0.0278625	51.7084	50.3647	-0.0379854	-888.943	0.222323
IV	763599	763799	763699	763675	763724	763699	49	10674.428301	5934.63973959	-0.646612593244	-665.190893377	0.0154151	8036.87	4530.98	-0.826812	-479.771	0.0279449	54.878	60.9345	0.15103	-3437	0.0545709
V	385102	385302	385202	385202	385202	385202	0	7769.68534532	12255.8301192	0.657540125958	-479.643132187	0.0279449	7769.69	12255.8	0.65754	-479.643	0.0279449	62.7501	57.0026	-0.138589	-3494.62	0.0536642
XII	493939	494139	494039	494044	494034	494039	10	40981.6446871	50667.5820854	0.320592836901	-464.073767713	0.0299233	40611.9	50425.9	0.312265	-479.939	0.0279449	43.15	40.5344	-0.0902135	-4019.22	0.0419586
XIV	211409	211609	211509	211513	211505	211509	8	9574.04527225	5745.17496436	-0.727854795473	-462.7951296	0.0300882	9588.65	5698.28	-0.750801	-479.678	0.0279449	39.1094	44.6844	0.192257	-2945.36	0.0666886
VIII	289960	290160	290060	290060	290061	290060	1	17557.3735321	24003.3542843	0.479334214903	-462.605122257	0.0300882	17557.4	24129.9	0.458747	-479.87	0.0279449	49.7695	47.0252	-0.0818271	-1699.42	0.124969
II	411288	411488	411388	411394	411382	411388	12	25253.8761815	18158.4626149	-0.392278525318	-538.159612566	0.022257	24682.7	18031	-0.453021	-479.319	0.0280274	38.782	44.8746	0.210515	-10009.8	0.00816091
XVI	619220	619420	619320	619321	619320	619320	1	21632.2934488	15339.4894648	-0.487216180295	-498.727037399	0.0264611	21501.9	15339.5	-0.487216	-479.333	0.0280274	42.6359	53.7967	0.335447	-25139	0.00156624
IX	290563	290763	290663	290663	290664	290663	1	25714.0338694	33604.1090489	0.394866987844	-481.063240742	0.0277801	25714	33590	0.385474	-479.32	0.0280274	48.9847	45.9753	-0.091471	-3022.9	0.0643805
XV	217683	217883	217783	217781	217785	217783	4	47653.3320572	38219.0511194	-0.313649545777	-470.66927987	0.0289341	47802.4	38273	-0.320755	-479.196	0.0280274	43.6868	48.7801	0.159097	-12800.3	0.00519331
IV	1267850	1268050	1267950	1267959	1267941	1267950	18	15459.2612194	11233.5273447	-0.380074122107	-310.596065435	0.0616602	15023.9	9985.73	-0.589314	-479.264	0.0280274	44.0823	50.6715	0.200974	-6798.43	0.0159921
IV	238869	239069	238969	238967	238972	238969	5	16086.5489551	10918.4852535	-0.554773659313	-464.997884955	0.0299233	16062.6	10830.9	-0.568549	-479.119	0.0281098	46.1108	50.653	0.135543	-2920.61	0.0675954
XII	233567	233767	233667	233693	233642	233667	51	15561.5865629	22389.8756649	0.496144046452	-574.141194587	0.0193719	15596	21801.3	0.483238	-478.613	0.0282747	58.2121	55.1595	-0.0777095	-2077.3	0.100239
XV	70390	70590	70490	70484	70496	70490	12	29658.4332853	38207.5224857	0.398661842204	-492.123538119	0.0268733	29811	38260.7	0.360017	-478.964	0.0282747	40.099	40.3897	0.0104215	-38.2411	0.720221
XVI	748057	748257	748157	748157	748157	748157	0	21018.0037767	28169.1444024	0.422490091363	-479.050198659	0.0282747	21018	28169.1	0.42249	-479.05	0.0282747	48.2545	46.3601	-0.0577793	-1014.92	0.20122
XIII	859682	859882	859782	859783	859782	859782	1	29962.1099239	38403.1645345	0.359324388015	-475.874675783	0.0284395	29936.4	38403.2	0.359324	-479.028	0.0282747	49.6441	48.2862	-0.0400105	-715.94	0.260325
XI	647849	648049	647949	647953	647946	647949	7	20954.1150178	27881.8273197	0.423122235888	-452.165341446	0.0316544	20847.7	27969	0.423941	-478.785	0.0282747	44.9646	40.3694	-0.155528	-6429.9	0.0181354
VIII	174010	174210	174110	174123	174097	174110	26	29638.5711266	37064.2112247	0.439859755777	-375.989932461	0.0441019	28533.7	36804.9	0.36723	-478.601	0.0282747	49.9544	46.6459	-0.0988613	-4203.5	0.0398978
VIII	291335	291535	291435	291442	291428	291435	14	24986.4326541	33617.0680671	0.430838648255	-585.701523213	0.0183827	25299.4	33103.1	0.387862	-478.099	0.0283571	51.9567	49.2366	-0.0775798	-2598.07	0.0778172
XIV	736802	737002	736902	736903	736901	736902	2	18002.1366714	24639.6751401	0.448559050757	-478.080291995	0.0283571	18002.1	24639.7	0.452815	-478.08	0.0283571	36.4027	34.5323	-0.0761001	-1122.06	0.185145
VII	189254	189454	189354	189351	189357	189354	6	17980.0107857	24031.9346082	0.504594718317	-401.676503915	0.0394856	17714.1	24302.8	0.456226	-478.299	0.0283571	53.1393	48.6621	-0.126981	-4607.98	0.0338801
XII	95679	95879	95779	95782	95776	95779	6	18370.2690897	25428.2470472	0.47059994601	-527.40223084	0.0227516	18529	25240.6	0.445964	-475.762	0.0284395	56.8213	55.5514	-0.0326075	-400.945	0.363531
XV	617842	618042	617942	617942	617942	617942	0	13804.1159386	9018.07888142	-0.614206461465	-475.929346705	0.0284395	13804.1	9018.08	-0.614206	-475.929	0.0284395	43.3376	50.1408	0.210367	-6051.5	0.0203611
XIII	177530	177730	177630	177631	177630	177630	1	19460.6698339	13643.727481	-0.512454646437	-477.121266054	0.0284395	19462.4	13643.7	-0.512455	-477.43	0.0284395	42.1312	45.7416	0.118615	-2502.38	0.0809496
V	340739	340939	340839	340839	340839	340839	0	12138.386971	17633.998606	0.538782931284	-475.357646342	0.0284395	12138.4	17634	0.538783	-475.358	0.0284395	55.9526	52.9557	-0.0794192	-1602.64	0.132718
XII	423633	423833	423733	423733	423733	423733	0	45893.1905448	56260.944463	0.293853663672	-476.160238569	0.0284395	45893.2	56260.9	0.293854	-476.16	0.0284395	38.8509	37.859	-0.0373131	-695.239	0.265023
VIII	4867	5067	4967	4967	4967	4967	0	5111.2342134	2452.56539168	-1.05938009893	-477.567881594	0.0284395	5111.23	2452.57	-1.05938	-477.568	0.0284395	72.5015	74.3695	0.0367003	-321.127	0.404254
V	117999	118199	118099	118091	118107	118099	16	6861.46310945	3722.62459078	-0.809353779136	-461.121759952	0.0302531	6885.4	3699.18	-0.896337	-476.234	0.0284395	44.2135	50.256	0.184808	-2047.89	0.102382
XIII	25036	25236	25136	25139	25133	25136	6	19250.5211348	25951.1191784	0.435399987917	-458.312993318	0.0304179	19292.6	26135.6	0.437967	-475.957	0.0284395	50.4067	49.4113	-0.0287767	-261.183	0.439618
XIV	268355	268555	268455	268454	268457	268455	3	33019.7378856	41618.5791121	0.366781749021	-450.871470111	0.0318193	33109.8	41974.3	0.342247	-476.783	0.0284395	46.3326	44.8457	-0.0470582	-973.76	0.208392
II	160378	160578	160478	160482	160475	160478	7	31222.1832025	39598.2895499	0.357198942262	-451.464650135	0.0318193	31223	39839	0.351572	-476.569	0.0284395	37.7912	38.5719	0.0294984	-301.829	0.416701
VIII	122570	122770	122670	122671	122669	122670	2	6169.91322037	3263.69416273	-0.930717205523	-446.247000734	0.032149	6221.33	3223.85	-0.948437	-476.622	0.0284395	44.2959	44.3523	0.00183471	-0.710327	0.945511
X	622585	622785	622685	622684	622687	622685	3	28592.1072009	36539.2633788	0.352489406448	-442.61991811	0.0328085	28604.9	36855.7	0.365624	-475.278	0.0284395	50.6042	48.5867	-0.0586963	-1548.59	0.136757
XVI	905193	905393	905293	905292	905294	905293	2	21957.5243039	28621.072882	0.405549609107	-402.51717766	0.0394856	21823.7	29089.2	0.414589	-477.19	0.0284395	48.8523	45.697	-0.0963284	-2926.38	0.0672657
VII	583217	583417	583317	583315	583319	583317	4	21978.075015	28600.4040658	0.411267242002	-397.405589347	0.0402275	21873.5	29147.4	0.414184	-477.229	0.0284395	53.2534	46.8045	-0.186224	-12386.7	0.00568791
V	528262	528462	528362	528367	528358	528362	9	15767.2544084	11131.956414	-0.533272941027	-372.760666965	0.0445141	16128.9	10892.9	-0.566263	-477.416	0.0284395	50.3107	54.5922	0.11783	-2584.13	0.0781469
XIII	610451	610651	610551	610550	610552	610551	2	20236.6003416	26060.9494919	0.416201038745	-335.344596549	0.0534993	19948.5	26910.2	0.431875	-477.216	0.0284395	42.7364	40.1577	-0.089791	-2072.82	0.100734
XV	771542	771742	771642	771622	771662	771642	40	20255.9221713	25163.7625613	0.487356609054	-241.48361651	0.0912538	17129.5	23607.3	0.462755	-477.391	0.0284395	53.745	51.9704	-0.0484405	-812.371	0.237408
III	290691	290891	290791	290805	290777	290791	28	9877.87054389	12798.994479	1.06323391217	-173.231314468	0.140054	8148.37	12720.7	0.642596	-477.023	0.0284395	52.8321	49.3015	-0.0997856	-1627.06	0.130822
XVI	625653	625853	625753	625711	625795	625753	84	16228.868166	17069.0835164	0.20209026199	-10.5244418829	0.681395	11596.7	16981.6	0.550259	-476.354	0.0284395	53.2057	53.461	0.00690601	-14.1717	0.812217
IX	136674	136874	136774	136774	136774	136774	0	9146.88015506	13960.3301668	0.609981408489	-475.111075522	0.028522	9146.88	13960.3	0.609981	-475.111	0.028522	59.2548	48.6343	-0.284958	-14137.2	0.00478114
XV	649716	649916	649816	649818	649815	649816	3	21241.9447484	15393.7854728	-0.461546963449	-432.848573662	0.0344572	21295.1	15192	-0.48721	-474.847	0.028522	42.9857	50.3911	0.229312	-11535.6	0.00651224
IV	1280754	1280954	1280854	1280858	1280850	1280854	8	19670.0552543	14128.8810335	-0.472069984593	-422.174327111	0.0366004	19697.5	13855.4	-0.507567	-474.532	0.028522	44.0981	51.4359	0.222057	-9879.56	0.00832578
V	182270	182470	182370	182358	182383	182370	25	12245.6878892	8309.8965392	-0.47944359718	-354.732107258	0.0486357	11265	7010.62	-0.684229	-474.655	0.028522	46.4809	47.8682	0.0424288	-234.447	0.458495
II	169631	169831	169731	169730	169732	169731	2	14037.6346652	9070.75429897	-0.627096923985	-507.247153447	0.0257192	13826.7	9043.34	-0.612525	-474.178	0.0286044	46.4384	51.7209	0.15543	-3851.45	0.0449262
II	703091	703291	703191	703191	703192	703191	1	27358.6854499	35422.1222836	0.374008052966	-473.854257362	0.0286044	27358.7	35422.1	0.372652	-473.854	0.0286044	56.2035	53.5773	-0.0690378	-2409.41	0.0837524
XII	874475	874675	874575	874580	874571	874575	9	23707.9199296	31094.1743094	0.428636272556	-456.754410456	0.0305828	23318.7	30791.5	0.401045	-474.042	0.0286044	49.3038	47.1394	-0.0647655	-1542.23	0.137334
V	277705	277905	277805	277812	277798	277805	14	20861.1290145	14972.7293648	-0.421262896429	-449.606631641	0.0318193	20021.6	14134.7	-0.502321	-472.949	0.0286044	52.2219	58.6924	0.168521	-7898.59	0.0121177
IV	1162242	1162442	1162342	1162337	1162347	1162342	10	7097.56072077	11235.0579415	0.714830727402	-446.300830259	0.032149	6891.76	11108.5	0.688721	-473.872	0.0286044	57.8816	57.696	-0.00463499	-4.40236	0.881296
XVI	20312	20512	20412	20413	20412	20412	1	16387.5251774	22399.3126601	0.473834895521	-431.274658668	0.0347869	16128.6	22399.3	0.473835	-473.78	0.0286044	51.6957	47.1597	-0.132489	-4656.1	0.0335504
XIII	702325	702525	702425	702426	702424	702425	2	21522.0557164	15664.3987402	-0.471985923099	-427.581316876	0.0353639	21455.9	15330.7	-0.484956	-474.132	0.0286044	49.7763	57.1866	0.200217	-10909.5	0.00692441
XI	636509	636709	636609	636612	636606	636609	6	22787.7212321	16816.6261712	-0.410090586291	-415.933574734	0.0370126	22789.5	16455.9	-0.469761	-474.175	0.0286044	39.6139	45.1	0.18712	-7242.81	0.0146732
XII	586010	586210	586110	586112	586108	586110	4	27629.5183558	21003.5095426	-0.404677930652	-414.581177301	0.0374248	28123.4	21012.8	-0.420501	-473.971	0.0286044	41.532	42.2865	0.0259749	-182.948	0.503421
II	380513	380713	380613	380615	380611	380613	4	37964.3821755	48187.8125104	0.350679283597	-552.47946019	0.0208557	38030.4	47462	0.31962	-472.603	0.0287693	48.6812	42.3205	-0.20201	-20089.5	0.00206084
VII	486509	486709	486609	486599	486620	486609	21	10682.732386	16123.4440505	0.615328898286	-521.735775664	0.0236584	9984.98	14982.6	0.585459	-472.176	0.0287693	55.1734	47.993	-0.201147	-7804.81	0.0122826
IV	795533	795733	795633	795634	795633	795633	1	35545.2696052	44963.3388105	0.328619804559	-501.609887871	0.0262138	35804.2	44963.3	0.32862	-472.315	0.0287693	36.0877	34.7194	-0.0557665	-1183.69	0.177067
II	569788	569988	569888	569877	569900	569888	23	9989.99860865	5991.97398027	-0.69157757013	-483.416418712	0.0275328	9791.86	5878.69	-0.736087	-472.284	0.0287693	50.4876	54.5088	0.110562	-1479.74	0.142775
II	217840	218040	217940	217938	217943	217940	5	17599.2263919	12097.9289674	-0.50358428242	-477.806768133	0.0283571	17443.2	11997.9	-0.539885	-472.168	0.0287693	42.2738	53.0938	0.328779	-18853.8	0.00263787
XV	535750	535950	535850	535851	535850	535850	1	20766.7791498	27760.8200717	0.422472333098	-464.187942676	0.0299233	20713.6	27760.8	0.422472	-472.01	0.0287693	49.4121	47.3472	-0.0615865	-1178.52	0.177644
XIII	37505	37705	37605	37605	37606	37605	1	21283.5410968	28367.6051227	0.430578837103	-465.177870051	0.0299233	21283.5	28422.4	0.417292	-472.067	0.0287693	52.2825	52.084	-0.00548844	-12.394	0.821202
III	121208	121408	121308	121300	121316	121308	16	11228.546789	16218.245383	0.612001612491	-424.84887046	0.0358585	10086.4	15111.5	0.583225	-472.862	0.0287693	54.6154	49.322	-0.147075	-4291.24	0.0389086
XIV	309371	309571	309471	309461	309481	309471	20	15603.9186787	21188.0710449	0.570037945367	-391.939432499	0.0410519	14323.6	20245.9	0.499229	-472.658	0.0287693	53.1353	47.7208	-0.155053	-5988.34	0.0206084
VIII	7315	7515	7415	7420	7410	7415	10	20314.941012	14866.3611252	-0.410975513209	-390.628686687	0.041464	20287.4	14357.9	-0.498739	-472.816	0.0287693	39.9688	43.0886	0.108433	-2203.8	0.0944687
VI	15005	15205	15105	15103	15108	15105	5	14732.8886808	20994.3240342	0.529391325693	-512.052789524	0.0251422	14677.9	20660.6	0.493234	-471.484	0.0288517	53.5779	52.5262	-0.0285999	-208.018	0.480175
XV	282913	283113	283013	283013	283013	283013	0	11369.2908254	16672.3912445	0.552318771267	-471.033893361	0.0288517	11369.3	16672.4	0.552319	-471.034	0.0288517	63.0278	55.0636	-0.194889	-9727.3	0.00849064
IV	631775	631975	631875	631875	631875	631875	0	14680.4816624	9745.27880895	-0.591123937187	-471.103634554	0.0288517	14680.5	9745.28	-0.591124	-471.104	0.0288517	49.5702	56.393	0.186043	-6037.54	0.0204435
VII	163165	163365	163265	163265	163265	163265	0	0.0	240.735339461	7.91130413185	-471.423881937	0.0288517	0	240.735	7.9113	-471.424	0.0288517	86.143	82.8052	-0.0570135	-47.6336	0.693842
XVI	900825	901025	900925	900925	900926	900925	1	52819.9846246	63500.5363185	0.269272755069	-442.276130625	0.0328085	52820	63858.5	0.273796	-471.36	0.0288517	38.8344	37.5875	-0.0470832	-1270.85	0.165279
XII	791041	791241	791141	791153	791129	791141	24	24103.6489393	30375.3760743	0.439621189911	-329.110159672	0.0558899	22855.6	30237	0.403771	-471.641	0.0288517	52.591	49.699	-0.0815987	-2538.64	0.0794658
XI	305522	305722	305622	305597	305648	305622	51	16215.6899244	21298.5115347	0.683499434835	-316.595955126	0.060094	15024.1	21069.7	0.487892	-471.001	0.0288517	54.0207	53.2143	-0.0217	-144.61	0.542824
XI	44618	44818	44718	44734	44703	44718	31	19517.0645917	24990.4692724	0.697166897074	-307.900894446	0.0628143	17641.2	24165.2	0.453983	-471.268	0.0288517	52.1594	42.8346	-0.28415	-23291.5	0.00156624
XVI	237005	237205	237105	237104	237107	237105	3	19377.2636022	13493.9778199	-0.512443534763	-492.247015638	0.0268733	19377.3	13608.1	-0.509896	-470.92	0.0289341	33.6538	34.6401	0.0416716	-260.392	0.439947
XIV	10188	10388	10288	10288	10288	10288	0	1403.6977043	295.56367643	-2.2476913909	-470.591799486	0.0289341	1403.7	295.564	-2.24769	-470.592	0.0289341	62.8553	74.9869	0.254603	-1244.91	0.167752
XV	912596	912796	912696	912696	912696	912696	0	106.3715245	876.20152247	3.04215072628	-470.619641635	0.0289341	106.372	876.202	3.04215	-470.62	0.0289341	83.2297	72.8433	-0.192301	-1008.2	0.201962
VII	273653	273853	273753	273735	273772	273753	37	22110.3980832	16950.9409082	-0.183617495392	-312.886188771	0.0613305	21342.3	15254.2	-0.484509	-470.909	0.0289341	52.7471	58.3118	0.144696	-6673.06	0.0164867
XI	298045	298245	298145	298134	298156	298145	22	15562.3964419	23085.917912	0.669070335922	-688.624850879	0.0141786	14653	20618	0.492708	-469.514	0.0290166	55.4623	48.0832	-0.205976	-12122.1	0.00601764
VII	870825	871025	870925	870922	870929	870925	7	19133.1453139	13308.0944209	-0.492545246128	-489.103549374	0.0269557	18826.3	13154.1	-0.517239	-470.047	0.0290166	44.5577	53.2801	0.257922	-13228.1	0.00511087
XIII	470139	470339	470239	470239	470239	470239	0	14820.8069011	9864.99415813	-0.587233893865	-469.709352473	0.0290166	14820.8	9864.99	-0.587234	-469.709	0.0290166	55.1324	60.3476	0.130396	-4076.56	0.0410519
VII	406655	406855	406755	406755	406755	406755	0	4339.43966835	1954.80323493	-1.15048536904	-469.398426521	0.0290166	4339.44	1954.8	-1.15049	-469.398	0.0290166	61.386	67.4557	0.13603	-1386.02	0.151842
VII	208858	209058	208958	208963	208953	208958	10	16570.7367191	11358.1766073	-0.533128294556	-456.414736354	0.0306652	16595.6	11311.3	-0.553035	-469.984	0.0290166	37.464	42.457	0.180497	-4504.86	0.0358585
X	276987	277187	277087	277075	277099	277087	24	16041.5770863	11225.9739306	-0.404107936643	-397.468985774	0.0401451	15690.8	10571.6	-0.569729	-469.855	0.0290166	48.2783	56.604	0.229527	-10306.5	0.00766631
IX	63448	63648	63548	63532	63565	63548	33	23952.0964546	30120.6643122	0.522645148022	-320.647622475	0.0590223	21708.3	28891.8	0.412415	-469.178	0.0290166	44.275	41.6745	-0.087327	-2331.79	0.0873794
II	558788	558988	558888	558886	558890	558888	4	37698.8900536	46775.2117598	0.328115268119	-442.538196396	0.0328085	37491.5	46822.1	0.320628	-469.077	0.0291814	34.2128	33.1657	-0.0448414	-770.423	0.248207
X	647639	647839	647739	647741	647738	647739	3	25489.3278071	33738.9312264	0.394995475949	-527.791549625	0.0227516	25763.7	33554.4	0.381165	-468.717	0.0292639	44.216	37.2891	-0.245813	-18920.8	0.00263787
XIV	749191	749391	749291	749296	749287	749291	9	10787.2155949	16176.9077506	0.605170289036	-508.240765614	0.0255544	10502.5	15598.5	0.570683	-468.605	0.0292639	51.9468	46.4802	-0.160417	-4509.54	0.0357761
XV	867007	867207	867107	867107	867108	867107	1	19256.9507623	13478.4892947	-0.512789779774	-476.26579559	0.0284395	19257	13518.3	-0.510462	-468.881	0.0292639	40.3482	44.0415	0.126359	-2788.26	0.0715522
III	97828	98028	97928	97928	97928	97928	0	12411.631827	17922.5539395	0.530083426954	-468.642005045	0.0292639	12411.6	17922.6	0.530083	-468.642	0.0292639	52.6084	47.1505	-0.15802	-5313.45	0.0263787
XVI	927891	928091	927991	927991	927991	927991	0	985.946243793	2767.67323053	1.4890927245	-468.922928671	0.0292639	985.946	2767.67	1.48909	-468.923	0.0292639	60.9052	61.265	0.00849769	-3.49219	0.891847
IV	1162946	1163146	1163046	1163040	1163053	1163046	13	33611.1227232	24792.5957676	-0.330409168017	-614.440038996	0.0168989	32582.4	24924.7	-0.386517	-467.468	0.0293463	40.9806	46.6586	0.187201	-11950.5	0.00618251
XI	511918	512118	512018	512014	512023	512018	9	9638.65392357	5642.04279633	-0.712873137028	-508.141531378	0.0257192	9510.07	5678.79	-0.743871	-467.867	0.0293463	47.9805	51.3894	0.0990242	-937.051	0.213997
XIII	161502	161702	161602	161611	161593	161602	18	28522.5229748	36991.4829191	0.40478849435	-500.927900246	0.0262138	28139.4	36256.4	0.365645	-467.667	0.0293463	48.3244	46.807	-0.0460294	-860.812	0.228341
XIV	708415	708615	708515	708518	708512	708515	6	61078.5969108	73163.0172854	0.260690218943	-490.096892922	0.0269557	61172.1	72975	0.254528	-467.503	0.0293463	29.4279	29.0092	-0.0206743	-251.814	0.445388
XIV	311925	312125	312025	312033	312017	312025	16	13588.7038134	19397.7643247	0.545864420089	-477.596169939	0.0284395	13201.2	18868.5	0.515315	-467.777	0.0293463	52.1993	44.8538	-0.2188	-10132.4	0.00799604
X	123923	124123	124023	124023	124023	124023	0	23596.3611074	31065.5103863	0.396749364261	-468.535966649	0.0293463	23596.4	31065.5	0.396749	-468.536	0.0293463	48.7133	43.804	-0.153251	-7599.66	0.0134366
VII	112601	112801	112701	112701	112701	112701	0	24396.6657626	31976.1944159	0.390314258137	-467.458246593	0.0293463	24396.7	31976.2	0.390314	-467.458	0.0293463	44.4423	40.9446	-0.11826	-4281.27	0.0389086
IX	379844	380044	379944	379944	379944	379944	0	3597.53739632	1483.81695354	-1.27769655448	-467.849952052	0.0293463	3597.54	1483.82	-1.2777	-467.85	0.0293463	64.1136	71.3884	0.15506	-2484.36	0.0814442
V	144879	145079	144979	144978	144980	144979	2	21618.4736648	28767.9566647	0.434804637362	-466.691241655	0.0295112	21618.5	28775	0.412552	-467.685	0.0293463	46.6333	43.5269	-0.0994554	-2769.14	0.0719644
IV	1265200	1265400	1265300	1265313	1265288	1265300	25	12201.7356056	17575.3495056	0.549697902407	-453.762234222	0.0313247	11726.5	17089.8	0.543361	-468.145	0.0293463	56.9714	54.2887	-0.0695863	-1161.92	0.180117
IV	485905	486105	486005	485999	486012	486005	13	19203.8099933	13632.3284149	-0.482129491907	-440.228452607	0.0332207	19541.6	13758.1	-0.506271	-468.513	0.0293463	39.9027	43.5656	0.126703	-2902.18	0.0683373
XI	280104	280304	280204	280207	280202	280204	5	3854.17206558	1705.60045534	-1.13743106843	-433.703192665	0.034045	3855.01	1645.84	-1.22791	-467.845	0.0293463	45.0469	46.0306	0.0311665	-29.5656	0.746435
XV	414103	414303	414203	414204	414203	414203	1	11200.3809551	7229.57784819	-0.671207859343	-407.008244612	0.0386613	11512.4	7229.58	-0.671208	-468.23	0.0293463	46.4667	50.7681	0.127725	-1983.04	0.105845
II	16068	16268	16168	16156	16181	16168	25	12287.045618	17293.9046083	0.661913101896	-394.746705877	0.0404748	11664.6	17014.6	0.544645	-468.187	0.0293463	57.5383	53.2243	-0.112437	-3145.64	0.0617426
XIV	263775	263975	263875	263875	263876	263875	1	42876.4882708	52946.538192	0.301698951348	-479.590700124	0.0279449	42876.5	52809.8	0.300618	-467.11	0.0294287	33.3368	33.7453	0.0175675	-136.275	0.552304
IV	112830	113030	112930	112930	112930	112930	0	24402.7079326	17868.6211344	-0.449612940005	-467.175302306	0.0294287	24402.7	17868.6	-0.449613	-467.175	0.0294287	49.3466	53.825	0.125324	-4798.04	0.031572
VIII	53209	53409	53309	53309	53309	53309	0	21420.1351075	15344.5484791	-0.481241385503	-466.643165414	0.0295112	21420.1	15344.5	-0.481241	-466.643	0.0295112	53.6871	57.3915	0.0962595	-2772.61	0.0719644
XV	525880	526080	525980	525983	525977	525980	6	21425.1717553	28508.9403023	0.442084139605	-462.314702647	0.0300882	21399.6	28515.6	0.414169	-466.877	0.0295112	44.4446	44.7601	0.0102057	-29.9917	0.745116
XV	40322	40522	40422	40419	40425	40422	6	6198.60573022	3283.61491285	-0.867978476364	-446.56655823	0.032149	6304.98	3307.06	-0.93094	-466.918	0.0295112	62.0852	69.4104	0.160902	-2673.62	0.0752617
V	143905	144105	144005	144013	143997	144005	16	8702.26585375	4812.45876685	-0.734333224024	-551.677793889	0.0210205	8316.5	4779.67	-0.799065	-466.554	0.029676	43.4719	44.7733	0.0425563	-126.517	0.562608
X	505072	505272	505172	505170	505175	505172	5	22202.7678339	15915.8814678	-0.470098817013	-481.69474381	0.0276152	22096.4	15915.9	-0.473344	-466.473	0.029676	47.6576	52.1939	0.131175	-4403.19	0.0367653
XI	493676	493876	493776	493776	493776	493776	0	600.184053549	39.8415002318	-3.91306110987	-466.352625311	0.029676	600.184	39.8415	-3.91306	-466.353	0.029676	70.2847	82.4915	0.231035	-597.469	0.291072
IV	289771	289971	289871	289877	289866	289871	11	23353.4877805	16881.7589183	-0.450372156722	-482.76396427	0.0275328	23250.7	16894.2	-0.460744	-466.305	0.0297585	32.4787	36.3582	0.162786	-4812.36	0.0313247
XV	31100	31300	31200	31223	31177	31200	46	19773.1882551	26042.7022909	0.65270468229	-394.159544228	0.0405573	16594.7	22895.8	0.464362	-466.037	0.0297585	56.8452	57.0753	0.0058282	-14.5037	0.81065
IV	1379765	1379965	1379865	1379897	1379833	1379865	64	4176.52475299	2212.26663568	-0.247957421215	-301.574162647	0.06504	3754.31	1585.54	-1.24357	-465.757	0.0298409	49.1214	59.3945	0.273979	-3461.14	0.0539939
XI	500860	501060	500960	500947	500974	500960	27	9703.53273946	5590.48628067	-0.592463321396	-539.663327553	0.0220922	8914.59	5235.54	-0.767831	-464.812	0.0299233	47.7902	50.8074	0.0883217	-791.831	0.243014
XV	528514	528714	528614	528616	528613	528614	3	24554.9043862	32282.9548062	0.394657507211	-482.134499511	0.0276152	24608.1	32189.2	0.387442	-463.984	0.0299233	38.5796	35.4058	-0.12385	-4060.3	0.0411343
X	642596	642796	642696	642699	642693	642696	6	20110.0382571	27103.7595894	0.437842609283	-477.822295861	0.0283571	20243.9	27163.1	0.424161	-465.493	0.0299233	43.1829	39.7785	-0.118471	-3410.37	0.055148
IV	325556	325756	325656	325656	325656	325656	0	5553.80995907	2785.41106335	-0.995587559423	-464.212192544	0.0299233	5553.81	2785.41	-0.995588	-464.212	0.0299233	51.9642	60.9887	0.231023	-3508.42	0.053252
V	305819	306019	305919	305919	305919	305919	0	128.587396748	942.644020038	2.87396380803	-464.118332589	0.0299233	128.587	942.644	2.87396	-464.118	0.0299233	75.7316	55.4266	-0.450316	-2637.63	0.0767455
V	67305	67505	67405	67405	67405	67405	0	12285.096844	7852.24586365	-0.645731979369	-465.048989186	0.0299233	12285.1	7852.25	-0.645732	-465.049	0.0299233	54.4325	58.7453	0.110003	-2289.34	0.0905119
IV	1425305	1425505	1425405	1425405	1425405	1425405	0	5525.71823675	9293.87690645	0.750118537867	-464.162014614	0.0299233	5525.72	9293.88	0.750119	-464.162	0.0299233	65.5097	62.1904	-0.0750185	-1042.21	0.197923
VII	253	453	353	355	351	353	4	12902.145374	8344.5475299	-0.620050277722	-464.673817795	0.0299233	12902.1	8344.55	-0.628705	-464.674	0.0299233	29.0557	29.0934	0.001867	-0.926555	0.938752
VIII	8485	8685	8585	8583	8587	8585	4	26623.8290581	34165.1012351	0.391175384638	-427.471585483	0.0353639	26522.9	34393.4	0.374896	-465.422	0.0299233	48.2124	47.8051	-0.0122421	-59.5012	0.665073
XV	1051537	1051737	1051637	1051639	1051636	1051637	3	33291.0632909	26000.6906624	-0.375482852852	-409.488239867	0.0382491	33731.8	25952.9	-0.378212	-464.201	0.0299233	38.6174	40.9184	0.0835002	-2097.28	0.0993323
II	249879	250079	249979	249985	249974	249979	11	7629.49488149	12501.5587253	0.699105589584	-567.411733341	0.0196192	8010.79	12477.7	0.639332	-463.553	0.0300058	60.2009	50.3248	-0.258515	-10842.7	0.00717171
IV	925659	925859	925759	925759	925759	925759	0	48373.3922613	58864.4530986	0.283182973729	-463.864669837	0.0300058	48373.4	58864.5	0.283183	-463.865	0.0300058	46.5658	44.0773	-0.0792352	-4197.59	0.0398978
X	426302	426502	426402	426403	426401	426402	2	34275.256199	42993.1159794	0.321387584871	-447.297274988	0.032149	34095.3	42955.5	0.333273	-463.629	0.0300058	49.8702	48.6976	-0.0343286	-580.909	0.296183
IV	1436242	1436442	1436342	1436336	1436349	1436342	13	31544.8807807	39845.9502289	0.379342125235	-439.49737294	0.0333031	31489.2	40018.6	0.345815	-463.749	0.0300058	42.7086	44.1214	0.0469534	-867.773	0.226445
V	564667	564867	564767	564763	564771	564767	8	10239.2565699	15098.4975292	0.567807341114	-438.332355581	0.0333855	10134.7	15118.4	0.57701	-463.717	0.0300058	38.9671	33.0686	-0.236794	-6615.02	0.0168164
XII	955237	955437	955337	955336	955339	955337	3	39176.3828778	48005.905616	0.318454457047	-404.897131937	0.0392383	39279.3	48761.2	0.311965	-463.37	0.0300058	46.433	43.6282	-0.0898884	-4223.55	0.0397329
IV	833114	833314	833214	833204	833225	833214	21	15996.7851907	21137.5785446	0.480450013558	-327.503760299	0.056302	14955.7	20936.2	0.485307	-463.434	0.0300058	54.5446	51.8152	-0.0740603	-1628.98	0.130657
VII	970842	971042	970942	970935	970949	970942	14	13779.5009498	19785.8991628	0.585635970592	-502.305973759	0.0262138	13736.7	19477.1	0.503738	-462.661	0.0300882	56.3326	53.1834	-0.0829932	-1897.42	0.110708
XV	885892	886092	885992	885991	885993	885992	2	7031.97990416	11272.3999325	0.691379411519	-470.684429503	0.0289341	7083.4	11295.8	0.673279	-461.995	0.0300882	58.8505	47.4967	-0.309228	-11923.1	0.00618251
IV	1396115	1396315	1396215	1396215	1396215	1396215	0	13885.724251	9143.94214882	-0.602714245986	-462.081485352	0.0300882	13885.7	9143.94	-0.602714	-462.081	0.0300882	54.1922	61.7482	0.188313	-7051.19	0.0150853
XIV	689327	689527	689427	689427	689427	689427	0	27829.5803109	35859.3639053	0.365730745045	-462.775863749	0.0300882	27829.6	35859.4	0.365731	-462.776	0.0300882	44.2851	40.9873	-0.111643	-4304.42	0.0388261
XIII	250875	251075	250975	250975	250975	250975	0	3556.11900423	1466.17486626	-1.27824642461	-462.992726337	0.0300882	3556.12	1466.17	-1.27825	-462.993	0.0300882	59.0395	64.7729	0.13371	-1269.77	0.165444
X	260774	260974	260874	260874	260874	260874	0	3715.90125737	1566.55603822	-1.24611578735	-462.437110118	0.0300882	3715.9	1566.56	-1.24612	-462.437	0.0300882	73.1422	78.0327	0.093375	-1154.37	0.181601
VI	7019	7219	7119	7119	7119	7119	0	236.727722109	0.0	-7.88708485321	-461.906648509	0.0300882	236.728	0	-7.88708	-461.907	0.0300882	53.3888	85.7455	0.683523	-755.404	0.25134
VII	45363	45563	45463	45464	45462	45463	2	18646.8269909	13195.0108269	-0.503319617661	-434.996575406	0.0339626	18700	13091.9	-0.514367	-462.092	0.0300882	38.0558	39.9396	0.0697037	-782.115	0.245157
XIV	210134	210334	210234	210230	210238	210234	8	34866.0563289	43477.0708397	0.336854217647	-429.989365686	0.0349518	34655.1	43570.9	0.330297	-462.186	0.0300882	35.3771	33.8135	-0.0652137	-1570.2	0.135108
II	651437	651637	651537	651534	651541	651537	7	57437.5683904	68388.3007007	0.25590067234	-429.091465332	0.0351166	57176.9	68537.9	0.261469	-462.656	0.0300882	39.8867	39.7186	-0.00609073	-25.2616	0.762344
XV	522882	523082	522982	523001	522964	522982	37	21604.7711739	15988.5676292	-0.0860674567518	-387.535419159	0.0422884	19438.7	13703.2	-0.50442	-462.835	0.0300882	49.5333	45.5542	-0.120815	-3326.96	0.057621
VI	173475	173675	173575	173561	173589	173575	28	16881.6980624	11999.3241272	-0.324235379401	-384.500439555	0.0427005	16472	11245.5	-0.550658	-462.683	0.0300882	47.9408	55.3436	0.207164	-9292.15	0.00906768
IV	637694	637894	637794	637804	637785	637794	19	13071.4017422	18611.3587218	0.549875820384	-452.156727866	0.0316544	13231	18865.8	0.511853	-461.779	0.0301706	51.035	47.034	-0.117783	-2955.11	0.0664413
X	705122	705322	705222	705226	705219	705222	7	19522.2199346	26699.8132397	0.419636770174	-515.492722792	0.0246476	19742.6	26546.3	0.427198	-461.149	0.0302531	49.0288	45.1782	-0.118001	-4099.42	0.040887
XII	844122	844322	844222	844221	844224	844222	3	10407.2101498	6252.43346947	-0.716908974405	-500.749454472	0.0262138	10433	6411.8	-0.702348	-461.451	0.0302531	41.8553	49.5821	0.24441	-5782.07	0.0218449
VII	362075	362275	362175	362177	362174	362175	3	11550.2854455	7608.741034	-0.606177746507	-384.137051252	0.0427005	11814.4	7494.59	-0.656631	-461.327	0.0302531	46.6548	48.24	0.0482032	-258.535	0.440607
XIII	656754	656954	656854	656859	656850	656854	9	18861.833357	25611.0379697	0.454883436564	-473.26404699	0.0286044	18967	25641.9	0.435011	-461.004	0.0303355	53.7171	47.5648	-0.175489	-9684.06	0.00849064
VII	317046	317246	317146	317149	317143	317146	6	10781.4883779	6441.65315233	-0.649177347663	-528.986595224	0.0225868	10911.8	6789.49	-0.684521	-460.219	0.0304179	49.9909	50.834	0.0241271	-70.0821	0.642816
II	366471	366671	366571	366577	366565	366571	12	6987.72813277	3645.8725737	-0.860707464542	-525.002842056	0.0232462	6960.21	3799.87	-0.873181	-459.184	0.0304179	43.7658	53.6504	0.293784	-5289.04	0.0264611
VII	378371	378571	378471	378472	378471	378471	1	23164.1890754	30646.0263767	0.395707855166	-478.06901415	0.0283571	23294.5	30646	0.395708	-459.983	0.0304179	51.3931	48.3548	-0.0879165	-2768.74	0.0720468
V	285087	285287	285187	285191	285184	285187	7	9067.22102638	5333.71095023	-0.728221072481	-470.222678886	0.0290166	9067.22	5373.55	-0.754784	-458.213	0.0304179	47.3002	52.6701	0.155138	-2137.45	0.097189
XI	114260	114460	114360	114360	114361	114360	1	31118.8254402	23634.0876847	-0.400491690256	-469.680254478	0.0290166	31118.8	23713.8	-0.392063	-458.793	0.0304179	38.6139	40.6946	0.0757156	-1539.23	0.137417
VII	583728	583928	583828	583828	583828	583828	0	25625.9672209	33303.7429544	0.378077870187	-458.028459968	0.0304179	25626	33303.7	0.378078	-458.028	0.0304179	50.564	44.3301	-0.189826	-13347.3	0.00494601
V	331771	331971	331871	331871	331871	331871	0	22073.7887411	29239.5895148	0.405588783114	-459.993797913	0.0304179	22073.8	29239.6	0.405589	-459.994	0.0304179	50.8422	45.3382	-0.1653	-9701.62	0.00849064
X	266076	266276	266176	266176	266176	266176	0	29074.7087687	21931.3275765	-0.406771594991	-459.937282664	0.0304179	29074.7	21931.3	-0.406772	-459.937	0.0304179	41.3603	46.2502	0.161213	-7427.1	0.0143434
XV	275986	276186	276086	276086	276086	276086	0	22791.9473862	30053.5477718	0.399011112355	-458.263986676	0.0304179	22791.9	30053.5	0.399011	-458.264	0.0304179	56.9627	52.026	-0.130786	-7021.49	0.0153326
XIV	198338	198538	198438	198438	198438	198438	0	8958.34695045	13631.5803488	0.605648380725	-457.805639132	0.0304179	8958.35	13631.6	0.605648	-457.806	0.0304179	54.0382	46.6795	-0.211191	-6661.36	0.0166516
XVI	902339	902539	902439	902439	902439	902439	0	17595.6887901	24032.8371304	0.449784981856	-460.438239757	0.0304179	17595.7	24032.8	0.449785	-460.438	0.0304179	50.1741	45.6963	-0.134866	-4670.51	0.0333031
XV	391037	391237	391137	391137	391137	391137	0	4842.36636627	8369.22220608	0.789381316462	-459.233162038	0.0304179	4842.37	8369.22	0.789381	-459.233	0.0304179	66.5566	59.7585	-0.155437	-3876.32	0.0447614
II	568218	568418	568318	568323	568313	568318	10	17471.4179439	12123.9382826	-0.492309768525	-452.159860963	0.0316544	17467.9	12082.4	-0.531803	-459.534	0.0304179	37.6295	45.4734	0.273161	-11334.3	0.00659467
IV	623823	624023	623923	623928	623919	623923	9	16773.5282089	23003.2273194	0.47786776885	-451.817612519	0.0316544	16566	22813.9	0.461687	-459.32	0.0304179	47.7867	42.7581	-0.160411	-6082.21	0.0201138
II	187765	187965	187865	187861	187869	187865	8	14319.4240377	20022.1729221	0.534080087098	-440.393929033	0.0330558	14218.4	20022.2	0.493844	-458.102	0.0304179	53.2676	48.481	-0.135839	-4675.65	0.0332207
XV	949438	949638	949538	949540	949536	949538	4	29334.5208885	22295.9238959	-0.392995995508	-440.557964935	0.0330558	29338	22169.3	-0.404203	-458.493	0.0304179	35.3125	34.7654	-0.0225258	-123.161	0.566483
IV	1502343	1502543	1502443	1502464	1502423	1502443	41	4566.87345337	7907.1041985	0.91465639214	-436.585586416	0.0337153	4297.41	7639.74	0.830057	-459.448	0.0304179	54.633	55.0595	0.0112208	-12.3978	0.821202
XII	675616	675816	675716	675718	675715	675716	3	12580.6634338	8215.53818462	-0.620867265045	-434.57418348	0.034045	12711	8215.54	-0.629653	-459.125	0.0304179	39.6962	40.0683	0.0134574	-19.8674	0.783942
V	172006	172206	172106	172101	172111	172106	10	21545.918858	15651.4761144	-0.464951133311	-432.873261262	0.0344572	21683.9	15599.6	-0.475111	-460.961	0.0304179	36.6868	38.0751	0.0535897	-523.151	0.314978
IV	365455	365655	365555	365553	365557	365555	4	25197.1662659	32425.156805	0.38806918069	-414.558727237	0.0374248	25066	32680	0.382678	-460.063	0.0304179	45.9477	39.0868	-0.233308	-16875.2	0.0032149
I	206268	206468	206368	206386	206351	206368	35	2371.80508472	4782.72379126	1.07466997303	-411.777094961	0.0377545	2270.74	4782.72	1.07467	-458.357	0.0304179	62.0021	36.8629	-0.750146	-23317.7	0.00156624
XVI	730399	730599	730499	730504	730495	730499	9	11943.0778459	7828.7373429	-0.606428376534	-405.96246633	0.0391559	11996.3	7648.2	-0.649398	-458.913	0.0304179	34.2551	37.05	0.113156	-1154.66	0.181436
I	117469	117669	117569	117569	117570	117569	1	9986.96958621	14423.2498418	0.545467749782	-377.809289256	0.0437722	9986.97	14911.8	0.578333	-459.303	0.0304179	56.5718	49.4082	-0.195332	-6964.07	0.0154151
XVI	299454	299654	299554	299573	299535	299554	38	18170.7179356	13190.1011595	-0.281611925357	-366.934046697	0.0456681	15442	10419.1	-0.567634	-459.224	0.0304179	48.6217	56.023	0.20442	-9935.42	0.00816091
XV	666604	666804	666704	666720	666689	666704	31	27327.760963	32367.0202543	0.425974776819	-192.329382989	0.121754	24684.2	32250.2	0.385721	-460.93	0.0304179	45.9698	44.1402	-0.058591	-1239.46	0.168412
XVI	782237	782437	782337	782339	782335	782337	4	25630.193375	34197.1448714	0.430729023566	-564.373293584	0.0200313	25682.4	33364.8	0.377546	-457.622	0.0305004	42.997	42.4807	-0.0174295	-95.275	0.60399
I	151247	151447	151347	151351	151343	151347	8	6900.27349842	3758.84192801	-0.797909667034	-458.238935871	0.0304179	6793.9	3684.53	-0.88276	-457.011	0.0305004	36.2225	40.8866	0.174745	-1483.11	0.142363
X	385575	385775	385675	385675	385675	385675	0	19686.5593747	13939.5062519	-0.498031532329	-457.621087026	0.0305004	19686.6	13939.5	-0.498032	-457.621	0.0305004	53.8928	60.4493	0.165635	-9100.37	0.00939741
IV	217416	217616	217516	217516	217516	217516	0	234.958921248	0.0	-7.87626473681	-457.158972631	0.0305004	234.959	0	-7.87626	-457.159	0.0305004	73.4096	74.1237	0.013966	-16.6541	0.799439
VIII	73220	73420	73320	73320	73321	73320	1	35768.2223318	44589.9986754	0.328736051738	-439.822635759	0.0332207	35768.2	44769.7	0.323843	-457.221	0.0305004	47.9596	43.7576	-0.132287	-8103.18	0.0116231
XIII	105701	105901	105801	105822	105780	105801	42	19396.6908836	29245.8931743	0.607340488448	-940.356401056	0.00915011	19482.5	26210	0.427937	-456.86	0.0305828	52.1566	47.9143	-0.122393	-4712.63	0.0326436
XII	397904	398104	398004	398006	398002	398004	4	10853.8927398	6947.66190283	-0.640185893613	-408.447072405	0.038414	11087.1	6940.17	-0.675837	-456.836	0.0305828	40.2516	42.002	0.0614121	-351.713	0.386778
XVI	114830	115030	114930	114933	114927	114930	6	25430.0094786	33480.4631634	0.405767028155	-504.910978907	0.0258841	25589.5	33247.4	0.377687	-456.397	0.0306652	42.3629	39.8067	-0.0897917	-2626.27	0.0769104
II	536712	536912	536812	536810	536814	536812	4	21281.7590525	28139.6022031	0.425701781646	-437.362952786	0.0336328	21204.6	28206	0.411625	-456.397	0.0306652	36.7877	35.5522	-0.0492855	-574.402	0.298409
XIV	186084	186284	186184	186180	186189	186184	9	32254.7644593	39859.4658221	0.332185679046	-363.933051532	0.0464925	31843.3	40346.3	0.341446	-456.313	0.0306652	46.7028	47.0692	0.0112718	-57.4249	0.66903
II	572524	572724	572624	572619	572630	572624	11	16188.0326697	11001.2300901	-0.552206742096	-465.160384129	0.0299233	16131.4	10998.1	-0.552612	-456.263	0.0307477	38.1776	40.579	0.0880074	-1043.85	0.197511
XI	592100	592300	592200	592200	592201	592200	1	11469.5774084	7242.7889958	-0.663194985873	-456.213626027	0.0308301	11469.6	7242.79	-0.663195	-456.214	0.0308301	44.6061	52.0447	0.222511	-5125.73	0.0275328
VIII	444206	444406	444306	444317	444295	444306	22	21062.1205683	14959.458864	-0.458433233383	-481.342147604	0.0276976	20635.8	14746.1	-0.484817	-455.85	0.0309125	41.913	43.8125	0.0639442	-785.61	0.244662
VII	467383	467583	467483	467483	467483	467483	0	16825.4378747	23094.6604424	0.456915283766	-455.932519536	0.0309125	16825.4	23094.7	0.456915	-455.933	0.0309125	55.1347	48.6653	-0.180068	-9677.09	0.00849064
XIII	96367	96567	96467	96467	96467	96467	0	15890.1304631	21989.2068884	0.468664599957	-455.613688583	0.0309125	15890.1	21989.2	0.468665	-455.614	0.0309125	53.277	46.5937	-0.193378	-9217.04	0.00915011
VIII	149866	150066	149966	149966	149966	149966	0	591.520022352	39.8415002318	-3.89208312493	-455.771446819	0.0309125	591.52	39.8415	-3.89208	-455.771	0.0309125	57.4383	65.1608	0.18199	-93.7808	0.60638
II	429048	429248	429148	429145	429151	429148	6	10071.215225	6305.07888914	-0.661343709648	-414.919199183	0.0372599	10073	6152.77	-0.711183	-455.967	0.0309125	59.7616	62.9979	0.0760832	-852.638	0.22933
XIV	483764	483964	483864	483864	483865	483864	1	26724.3990491	19501.1888386	-0.446052100049	-522.276567549	0.0236584	26724.4	19935.8	-0.422799	-455.177	0.030995	31.0515	33.6755	0.117035	-2858.95	0.0692441
XIII	427931	428131	428031	428031	428031	428031	0	10338.0756517	6361.5578144	-0.700515664579	-455.261212313	0.030995	10338.1	6361.56	-0.700516	-455.261	0.030995	58.1745	64.3551	0.145667	-3907.64	0.0441843
IX	25799	25999	25899	25899	25899	25899	0	19656.8944946	26398.8126762	0.425437629094	-454.945821533	0.030995	19656.9	26398.8	0.425438	-454.946	0.030995	54.84	53.0767	-0.0471507	-813.353	0.237243
XIV	272037	272237	272137	272129	272146	272137	17	38239.5466871	47174.7061054	0.35378246348	-423.71650519	0.0363531	37981.9	47224.4	0.31422	-455.065	0.030995	47.6956	45.6575	-0.0630037	-2116.14	0.0983431
VII	385535	385735	385635	385639	385632	385635	7	40612.4926836	50637.2975719	0.333406180487	-500.001725639	0.0262138	40366.4	49878.9	0.305275	-454.527	0.0312423	41.5098	39.7233	-0.0634667	-1930.86	0.108318
XV	73436	73636	73536	73536	73536	73536	0	24902.6955946	32445.7100963	0.381725825319	-454.531512681	0.0312423	24902.7	32445.7	0.381726	-454.532	0.0312423	36.6338	34.3988	-0.0908176	-2236.23	0.0925727
XI	164888	165088	164988	164988	164988	164988	0	24524.4856422	32012.1545144	0.384396899096	-454.551939283	0.0312423	24524.5	32012.2	0.384397	-454.552	0.0312423	43.9017	43.2507	-0.0215524	-150.66	0.5359
VII	847909	848109	848009	848009	848010	848009	1	29570.8931078	22123.1865394	-0.417447984759	-493.979608662	0.0268733	29570.9	22404.6	-0.40038	-453.844	0.0313247	39.4189	45.7916	0.216194	-12788	0.00527574
VIII	189342	189542	189442	189443	189441	189442	2	43245.9236824	53356.5099448	0.288839009933	-479.480694991	0.0280274	43519.5	53374.2	0.29448	-453.746	0.0313247	54.3164	52.2589	-0.0557109	-2276.86	0.0909241
XV	161226	161426	161326	161326	161326	161326	0	2542.96543855	877.074689391	-1.53574024533	-454.069829157	0.0313247	2542.97	877.075	-1.53574	-454.07	0.0313247	51.6976	52.1901	0.0136781	-4.70408	0.878246
X	315267	315467	315367	315367	315368	315367	1	38807.7728105	47811.5228979	0.302925434717	-424.164773986	0.0361058	38807.8	48133.7	0.3107	-453.827	0.0313247	39.8143	38.7538	-0.0389467	-669.74	0.271948
XVI	575767	575967	575867	575865	575870	575867	5	23086.044458	29989.4445754	0.383816121547	-411.321989155	0.0377545	22829.8	30063.8	0.397107	-454.237	0.0313247	45.358	40.0505	-0.179537	-9580.25	0.00865551
VII	637890	638090	637990	637990	637991	637990	1	14019.2872225	9297.19087201	-0.597827751947	-452.025812417	0.0316544	14019.3	9290.13	-0.593642	-453.585	0.0314071	39.5547	41.4478	0.0674468	-530.09	0.313165
IV	617571	617771	617671	617661	617681	617671	20	22112.5404835	15672.9925664	-0.389616754395	-510.975387458	0.0253895	21546.7	15530.6	-0.472354	-453.079	0.0314896	42.7257	48.7173	0.189329	-7878.83	0.0121177
XVI	331241	331441	331341	331335	331348	331341	13	15606.7068598	21913.0471961	0.529493759478	-493.157296764	0.0268733	15710.6	21756.3	0.469701	-452.676	0.0314896	53.8972	47.424	-0.184592	-8967.35	0.00956228
X	497062	497262	497162	497161	497163	497162	2	5739.12071979	2902.56115566	-0.983503256811	-469.477837843	0.0290166	5739.12	2942.4	-0.963835	-452.79	0.0314896	42.1162	45.1027	0.0988397	-431.471	0.34993
VIII	56652	56852	56752	56758	56746	56752	12	34428.0668884	43285.5891071	0.346477403164	-459.212459048	0.0304179	34222.4	42992.6	0.329147	-453.062	0.0314896	46.5927	38.381	-0.27971	-32687.8	0.000741901
VI	224316	224516	224416	224416	224416	224416	0	36510.1543368	45550.9307088	0.319182764469	-452.370389326	0.0314896	36510.2	45550.9	0.319183	-452.37	0.0314896	41.4422	38.2049	-0.117343	-5923.99	0.0211854
X	341280	341480	341380	341380	341380	341380	0	13440.8395803	8825.89821728	-0.606808243727	-452.989308721	0.0314896	13440.8	8825.9	-0.606808	-452.989	0.0314896	59.0913	62.9375	0.0909754	-2130.51	0.0975188
XV	30650	30850	30750	30750	30750	30750	0	18009.2859865	24460.8485759	0.441733469641	-452.838758129	0.0314896	18009.3	24460.8	0.441733	-452.839	0.0314896	57.9115	58.0006	0.00221802	-2.7754	0.901657
XII	389895	390095	389995	389998	389993	389995	5	52347.4268243	63027.7468737	0.277159141078	-445.977828223	0.0323139	52130.6	62868.4	0.270204	-452.408	0.0314896	40.4124	38.0227	-0.0879382	-4499.12	0.0360234
X	578364	578564	578464	578459	578470	578464	11	41180.5661403	50623.5298493	0.311547810683	-439.948682631	0.0332207	41121.5	50699.7	0.302082	-452.743	0.0314896	41.0001	43.8064	0.0955155	-4296.69	0.0389086
XIII	390249	390449	390349	390355	390344	390349	11	36060.5503978	28430.9908934	-0.343827566962	-411.478156202	0.0377545	36275.1	28277	-0.359349	-452.659	0.0314896	42.9991	50.9114	0.243682	-24487.3	0.00156624
IV	594756	594956	594856	594856	594856	594856	0	8217.16234918	12675.349236	0.625313321499	-451.936776048	0.0316544	8217.16	12675.3	0.625313	-451.937	0.0316544	57.7687	50.7904	-0.185732	-5848.39	0.0215151
VIII	174347	174547	174447	174452	174442	174447	10	18105.1346924	24433.0942121	0.435260606954	-434.546442593	0.034045	18050.2	24500.3	0.440789	-451.797	0.0316544	53.5754	49.5266	-0.113367	-3993.31	0.0427005
II	741392	741592	741492	741488	741496	741492	8	21896.7684121	28717.8050024	0.449855874991	-421.819342504	0.0366004	21297.4	28279.3	0.409069	-452.278	0.0316544	42.9101	41.2305	-0.0576057	-906.469	0.219026
XIII	561027	561227	561127	561122	561132	561127	10	36244.4213736	44708.901496	0.333161050198	-401.276518168	0.0396505	35831.1	44788.6	0.321917	-452.212	0.0316544	40.3103	36.8882	-0.12799	-6531.74	0.0173935
X	320568	320768	320668	320680	320656	320668	24	14687.9935551	10353.7074112	-0.471443275677	-350.21261853	0.0495425	14223.3	9462.49	-0.587968	-451.983	0.0316544	41.9755	48.1893	0.199165	-5634.56	0.0229989
XVI	135049	135249	135149	135148	135150	135149	2	26599.8893783	19123.1196661	-0.439701255541	-567.281626683	0.0196192	26118.9	19448.3	-0.425449	-450.153	0.0318193	47.7064	56.5693	0.245837	-19446.1	0.002473
I	83159	83359	83259	83275	83244	83259	31	10440.3087869	6298.79947561	-0.645005560332	-494.707995148	0.0268733	10154.9	6232.82	-0.704213	-451.42	0.0318193	54.6437	53.3585	-0.0343366	-129.087	0.560135
XIII	237910	238110	238010	238018	238003	238010	15	15433.4940922	21664.7877978	0.549022892237	-486.851246201	0.027203	15378.6	21347.6	0.473152	-450.353	0.0318193	55.111	51.5973	-0.0950435	-2641.33	0.0765807
XV	34655	34855	34755	34754	34757	34755	3	31999.4484532	40712.2443508	0.331950529288	-475.984849932	0.0284395	32291.1	40799	0.337395	-450.905	0.0318193	43.4611	39.9256	-0.122412	-5780.99	0.0218449
II	29929	30129	30029	30026	30032	30029	6	11071.4468555	16221.4265681	0.544596016818	-456.379346929	0.0306652	11042.2	16154.2	0.548873	-451.169	0.0318193	41.9091	37.9688	-0.142451	-3015.18	0.0644629
IX	267554	267754	267654	267655	267654	267654	1	45586.5158141	55689.1493595	0.287162811413	-455.8775706	0.0309125	45637.9	55689.1	0.287163	-450.942	0.0318193	41.375	39.0882	-0.0820253	-3301.59	0.0578683
XIII	132276	132476	132376	132376	132376	132376	0	14621.6608913	9798.82739342	-0.577426177828	-449.104185341	0.0318193	14621.7	9798.83	-0.577426	-449.104	0.0318193	53.1839	59.5668	0.16352	-5530.75	0.0236584
XII	98085	98285	98185	98185	98185	98185	0	11972.1146319	17276.0116768	0.529092199078	-450.305108616	0.0318193	11972.1	17276	0.529092	-450.305	0.0318193	64.6641	58.8872	-0.135011	-5227.05	0.0270382
VII	750728	750928	750828	750828	750828	750828	0	14908.1581006	10032.0744238	-0.571482067951	-449.188114698	0.0318193	14908.2	10032.1	-0.571482	-449.188	0.0318193	57.2105	62.3429	0.123945	-3869.88	0.0447614
XII	120380	120580	120480	-	120480	120480	0	5258.79916359	8885.5340816	0.756725094176	-451.117242775	0.0318193	5258.8	8885.53	0.756725	-451.117	0.0318193	66.2328	61.4137	-0.108985	-2088.19	0.099662
XIII	161009	161209	161109	161109	161109	161109	0	14148.6240399	19879.3843504	0.490611321283	-449.222584947	0.0318193	14148.6	19879.4	0.490611	-449.223	0.0318193	59.0682	56.5587	-0.0626336	-1292.86	0.162724
IX	423910	424110	424010	424010	424010	424010	0	33809.83488	42493.7223711	0.329806756154	-449.537111658	0.0318193	33809.8	42493.7	0.329807	-449.537	0.0318193	46.6276	44.999	-0.0512913	-1183.29	0.177149
XV	721786	721986	721886	721886	721886	721886	0	234.958921248	1224.84720203	2.38212133412	-450.383013911	0.0318193	234.959	1224.85	2.38212	-450.383	0.0318193	73.2472	73.0563	-0.00376489	-2.61123	0.903553
XII	49994	50194	50094	50092	50096	50094	4	17257.9861376	23450.0055059	0.457592597478	-435.413365349	0.0337977	17180.9	23477.4	0.450468	-451.19	0.0318193	38.6589	36.4536	-0.084741	-1399.79	0.149864
I	59488	59688	59588	59593	59584	59588	9	27872.931602	35611.2360023	0.363534375693	-430.582724042	0.0348693	27821.4	35748.4	0.361682	-451.633	0.0318193	51.4853	44.2236	-0.219345	-18446.2	0.0027203
XI	334677	334877	334777	334776	334778	334777	2	29353.529782	37177.7505389	0.351399654489	-419.301279681	0.0368477	29375.7	37493.2	0.352005	-449.656	0.0318193	45.7393	44.5461	-0.0381351	-575.5	0.298409
IV	1258334	1258534	1258434	1258436	1258432	1258434	4	19660.3109746	14160.3865889	-0.486580846233	-415.398876796	0.0371775	19843.9	14113.1	-0.491662	-450.166	0.0318193	39.7117	43.4279	0.129057	-3001.51	0.0644629
XIV	308824	309024	308924	308926	308923	308924	3	14055.6243833	9508.75931466	-0.571717774503	-412.977406667	0.0375896	14314.6	9548.6	-0.584123	-449.295	0.0318193	42.8921	48.3602	0.173107	-4099.3	0.040887
IV	183180	183380	183280	183288	183273	183280	15	12749.7219372	8469.29253801	-0.563113683439	-408.094320329	0.0384964	12643.4	8194.93	-0.625575	-451.152	0.0318193	36.6201	39.293	0.101639	-1024.73	0.200148
XII	527061	527261	527161	527162	527160	527161	2	17592.6597677	12506.8634744	-0.515691614799	-400.234939451	0.0399802	17721.2	12339.6	-0.522185	-450.565	0.0318193	51.0682	55.9267	0.131112	-4031.47	0.0415465
II	493191	493391	493291	493281	493302	493291	21	25270.3357184	19155.4332834	-0.293140243922	-386.898308132	0.0422884	24978.5	18473.3	-0.435245	-449.638	0.0318193	42.4927	45.608	0.102074	-2585.75	0.0781469
IV	890324	890524	890424	890424	890425	890424	1	37360.4988486	45648.0177412	0.303280218993	-374.649925765	0.0442668	37360.5	46485.3	0.315259	-450.835	0.0318193	44.8475	42.9941	-0.0608907	-1790.83	0.118292
IV	1027706	1027906	1027806	1027779	1027833	1027806	54	15341.0480082	12055.4022188	-0.148338494639	-180.783697554	0.132635	13832	9150.65	-0.596058	-450.832	0.0318193	53.0178	53.1335	0.00314484	-2.98597	0.898607
VI	24429	24629	24529	24529	24530	24529	1	20585.3972771	27306.1840254	0.411338687153	-433.824988794	0.034045	20585.4	27426.6	0.413952	-448.672	0.0319017	55.0845	50.6678	-0.120578	-5000.51	0.028522
XI	177884	178084	177984	177985	177984	177984	1	23639.68369	17290.1553445	-0.448010395213	-455.773081614	0.0309125	23586.5	17290.2	-0.44801	-448.596	0.0319842	41.1686	50.5971	0.297509	-21348.3	0.00189597
XVI	718342	718542	718442	718445	718440	718442	5	23815.6101173	17591.2874033	-0.435383696686	-432.146281894	0.0344572	23892.8	17551.4	-0.444985	-448.564	0.0319842	33.5083	37.277	0.153769	-4624.48	0.0337977
XV	22506	22706	22606	22604	22608	22606	4	10357.5911077	14869.6865478	0.550608378727	-377.619592822	0.0438546	10254.8	15176.8	0.565575	-448.342	0.0320666	51.6653	44.5051	-0.215224	-7764.24	0.0124474
X	672228	672428	672328	672348	672309	672328	39	22238.3238242	17108.8407749	-0.0801451577962	-306.839677136	0.0629791	20825.9	14949.7	-0.478267	-448.362	0.0320666	44.1438	45.7051	0.0501452	-605.655	0.289012
V	205676	205876	205776	205768	205784	205776	16	17360.5496909	11541.7391993	-0.508722064147	-552.937189965	0.0207732	16937.7	11707.7	-0.532775	-447.203	0.032149	51.3736	62.7575	0.28876	-19650.3	0.0022257
IX	28249	28449	28349	28351	28348	28349	3	16910.7482968	23601.536608	0.469719825418	-513.303310017	0.0251422	17044.6	23286.5	0.450182	-446.99	0.032149	52.3652	46.215	-0.180247	-8984.75	0.00956228
III	223135	223335	223235	223233	223237	223235	4	18389.6676625	12739.047132	-0.504732698294	-480.031040492	0.0279449	18336.5	12865.6	-0.511195	-447.834	0.032149	38.5427	43.296	0.167778	-4489.82	0.0360234
V	348650	348850	348750	348746	348754	348750	8	26559.1754135	34406.3689036	0.398931324062	-462.214189961	0.0300882	26640.7	34356.3	0.366942	-446.273	0.032149	44.5753	41.3953	-0.106777	-3745.49	0.047729
VII	167346	167546	167446	167446	167447	167446	1	19247.0265095	13568.5954117	-0.502435882661	-458.299914356	0.0304179	19247	13635.9	-0.497231	-446.171	0.032149	34.4341	39.0008	0.179662	-5120.41	0.0275328
I	2746	2946	2846	2842	2851	2846	9	19663.7135965	26350.4852417	0.437728359371	-447.806311891	0.032149	19505.9	26161.5	0.423532	-447.087	0.032149	36.2696	32.7402	-0.1477	-4645.23	0.0337153
XIV	641482	641682	641582	641582	641582	641582	0	13768.6340599	19406.4972791	0.495154304754	-446.249150154	0.032149	13768.6	19406.5	0.495154	-446.249	0.032149	55.7723	51.5159	-0.114532	-3188.86	0.0608359
XI	465012	465212	465112	465112	465112	465112	0	2393.7509973	801.889018846	-1.57779860098	-447.640292128	0.032149	2393.75	801.889	-1.5778	-447.64	0.032149	64.5525	72.4459	0.166431	-1633.58	0.130327
IV	205205	205405	205305	205305	205305	205305	0	1833.65079773	508.824851635	-1.84947787636	-447.601639066	0.032149	1833.65	508.825	-1.84948	-447.602	0.032149	67.8207	74.028	0.126346	-776.74	0.246311
VIII	381638	381838	381738	381742	381735	381738	7	13053.0386295	8558.22104257	-0.600551552573	-443.085080198	0.0326436	13003.4	8498.02	-0.613689	-447.682	0.032149	48.8353	54.549	0.159627	-3710.13	0.0480587
VIII	407113	407313	407213	407211	407216	407213	5	38954.3929018	48189.4815928	0.319434412985	-443.829495168	0.0326436	38901.2	48158.1	0.307964	-446.448	0.032149	31.0172	30.3579	-0.0309938	-372.015	0.376391
VII	748679	748879	748779	748773	748785	748779	12	15209.0738645	10327.6680981	-0.483134587856	-438.837820245	0.0333855	15131.9	10219.7	-0.566241	-447.99	0.032149	44.5635	53.119	0.253365	-10772.3	0.00725414
XV	471335	471535	471435	471436	471434	471435	2	25606.5397346	19137.2231173	-0.426012212271	-430.985357965	0.0347869	25606.5	19030.1	-0.428227	-446.892	0.032149	30.8546	33.348	0.112115	-2487.27	0.0813618
X	362230	362430	362330	362335	362326	362330	9	30573.5053485	38518.0723563	0.340473224906	-415.924472501	0.0370126	30210.8	38423.4	0.346921	-448.09	0.032149	49.6081	46.4271	-0.0956087	-4050.55	0.0412167
XV	349324	349524	349424	349433	349416	349424	17	21544.1185122	28247.2317011	0.540197832387	-414.17212363	0.0375072	20409.2	27216.3	0.41525	-447.934	0.032149	52.9279	50.0327	-0.0811561	-2349.76	0.0863902
XVI	668703	668903	668803	668805	668801	668803	4	12202.4263797	8007.80835686	-0.59505723419	-412.604957168	0.0376721	12253.8	7900.71	-0.63318	-447.14	0.032149	47.3338	52.5463	0.150719	-2838.78	0.0697387
III	174	374	274	281	268	274	13	2702.65770513	1033.28886055	-1.37239257274	-405.598126238	0.0391559	2727.48	989.919	-1.46219	-448.07	0.032149	46.3067	47.8155	0.0462598	-40.544	0.712307
XII	722766	722966	722866	722864	722868	722866	4	8584.74119496	12528.888652	0.626014049673	-346.103020193	0.0504493	8222.92	12659.4	0.622491	-447.577	0.032149	57.4408	53.8942	-0.0919456	-1372.95	0.152914
XII	639601	639801	639701	639732	639671	639701	61	15428.1426963	10524.9977701	-0.244551723962	-435.214718212	0.0338801	14135.7	9418.52	-0.58577	-446.019	0.0322315	53.5911	55.8163	0.0586936	-745.441	0.253648
IV	712840	713040	712940	712941	712940	712940	1	19583.3655057	14005.7630103	-0.49129365368	-430.727465692	0.0347869	19688	14005.8	-0.491294	-445.996	0.0323139	46.9971	46.2912	-0.0218358	-95.4278	0.603825
X	654749	654949	654849	654844	654855	654849	11	23390.6775918	30423.3352434	0.38082285683	-421.086592459	0.0367653	22865.9	30034.8	0.393437	-445.841	0.0323139	45.005	43.8644	-0.0370348	-419.332	0.354381
X	162028	162228	162128	162125	162132	162128	7	23496.344689	30141.7046069	0.375688308546	-376.324059994	0.0440195	23444.9	30697.5	0.388845	-445.591	0.0323139	42.12	41.2248	-0.0309953	-274.64	0.432281
XIV	287891	288091	287991	287991	287991	287991	0	19686.6943545	14008.3531557	-0.490933524577	-445.391593476	0.0323963	19686.7	14008.4	-0.490934	-445.392	0.0323963	45.6082	49.3028	0.112377	-2465.83	0.0816091
XIV	519341	519541	519441	519439	519444	519441	5	2499.37310121	5077.79728295	1.00736759031	-445.395599391	0.0323963	2499.37	5077.8	1.02264	-445.396	0.0323963	26.8668	25.9467	-0.0502761	-74.5356	0.635974
XIII	91890	92090	91990	91986	91994	91990	8	5804.86806118	3008.34857422	-0.94187673541	-444.570682877	0.0324788	5779.11	2988.43	-0.951462	-445.483	0.0323963	41.3214	48.4707	0.230224	-2528.3	0.0796307
IV	1042437	1042637	1042537	1042556	1042518	1042537	38	21805.2675967	16274.2692307	-0.314008664574	-370.559541295	0.0450911	21944.3	15913.2	-0.46362	-445.473	0.0323963	52.6593	55.4608	0.0747799	-1699.92	0.124887
XI	534484	534684	534584	534585	534584	534584	1	19543.8056961	26099.0740136	0.422995080512	-433.667397166	0.0341274	19466.6	26099.1	0.422995	-445.004	0.0324788	51.1857	44.7648	-0.193377	-10727	0.00725414
VII	797704	797904	797804	797795	797813	797804	18	14915.8005298	10145.5058928	-0.459638394824	-426.811956679	0.0355288	14862.6	10015.8	-0.569406	-444.707	0.0324788	47.851	55.5364	0.214883	-8060.78	0.011788
III	300069	300269	300169	300167	300172	300169	5	34238.6063069	42298.2711708	0.321185570157	-385.049323023	0.0426181	34143.3	42822.3	0.326759	-445.043	0.0324788	42.4934	39.7967	-0.0945898	-3690.49	0.0484709
I	20029	20229	20129	20136	20122	20129	14	36413.2276042	45132.5356032	0.311956130865	-423.039967566	0.0364356	36046.1	44949.2	0.318451	-444.523	0.0325612	50.5614	47.1298	-0.101397	-5605.53	0.0232462
XIV	350987	351187	351087	351086	351089	351087	3	8924.00376181	5272.50745419	-0.751002035868	-455.904067485	0.0309125	8975.42	5352.19	-0.74585	-443.754	0.0326436	37.3107	42.6916	0.194364	-2631.99	0.076828
XV	786792	786992	786892	786892	786893	786892	1	9708.65916893	5875.44045873	-0.700935250179	-454.959228077	0.030995	9708.66	5915.28	-0.714825	-443.762	0.0326436	39.9983	46.9621	0.231558	-4436.05	0.0364356
XIII	650743	650943	650843	650843	650844	650843	1	13836.944616	9144.34937699	-0.597572981037	-453.133793437	0.0314896	13836.9	9184.19	-0.591301	-444.308	0.0326436	38.8457	43.2642	0.155418	-2883.73	0.0687495
XVI	777790	777990	777890	777891	777890	777890	1	26121.2177229	33743.7540663	0.369398331299	-443.923889527	0.0326436	26121.2	33743.8	0.369398	-443.924	0.0326436	36.7187	33.6919	-0.124114	-4309.07	0.0385788
VIII	462662	462862	462762	462766	462759	462762	7	20780.5987288	27588.9380305	0.424188581085	-440.757124044	0.0330558	20900.4	27750	0.408955	-443.523	0.0326436	53.0359	47.7295	-0.152087	-7308.31	0.0145083
II	16389	16589	16489	16489	16490	16489	1	10712.2934213	15600.2055502	0.539071092062	-426.028523086	0.0356112	10712.3	15707.3	0.552168	-443.665	0.0326436	58.5399	50.9079	-0.20153	-8902.51	0.00956228
IV	344756	344956	344856	344846	344867	344856	21	33163.3894129	41303.1425817	0.360195808941	-404.222266101	0.0393207	32588.9	41055.4	0.333189	-443.005	0.0326436	42.561	36.6372	-0.216222	-17513	0.00313247
IX	281649	281849	281749	281735	281763	281749	28	37370.9760593	45333.8411373	0.419268617457	-346.725951957	0.0501195	36283.1	45210.8	0.317371	-444.13	0.0326436	41.2716	39.8324	-0.0512052	-1123.53	0.185063
XIII	711363	711563	711463	711487	711440	711463	47	15689.3030075	20334.8769973	0.540442149524	-274.856865885	0.0741077	13755.9	19376.7	0.494273	-444.041	0.0326436	55.4055	51.4588	-0.106612	-3216.5	0.0604237
VII	1043903	1044103	1044003	1043994	1044012	1044003	18	20543.0788145	25236.4729687	0.460761569417	-218.812037422	0.102135	19223.6	25803	0.424656	-443.149	0.0326436	43.0629	43.1131	0.00168114	-1.44481	0.925892
XIII	871859	872059	871959	871950	871968	871959	18	20173.0267406	14399.0041161	-0.436493600381	-448.634765542	0.0319842	19814.7	14130.4	-0.48777	-442.839	0.0327261	40.2959	44.846	0.154346	-4354.87	0.0380018
VII	156803	157003	156903	156913	156893	156903	20	21086.854662	28008.0212065	0.427257532246	-448.878290245	0.0318193	21084.2	27950.5	0.406709	-442.12	0.0328085	40.331	33.9197	-0.249768	-14964.5	0.0039568
V	182524	182724	182624	182619	182629	182624	10	17563.8188297	12290.0496358	-0.497191537813	-435.197385892	0.0338801	17631.6	12308.7	-0.518487	-442.292	0.0328085	33.8874	40.3204	0.250763	-8817.93	0.00972715
XIII	439618	439818	439718	439715	439722	439718	7	21527.7489618	27856.5111842	0.421682902639	-371.412866201	0.0446789	21186.4	28071.1	0.405946	-442.485	0.0328085	48.2994	46.9548	-0.0407336	-519.348	0.316709
VIII	447767	447967	447867	447860	447874	447867	14	9728.16097169	6229.20514827	-0.551798965766	-365.888186754	0.0459154	9596.08	5832.79	-0.71826	-442.648	0.0328085	44.8795	54.7998	0.288114	-8434.05	0.0107988
XI	611743	611943	611843	611843	611843	611843	0	21599.5252298	28542.4481451	0.402109481619	-441.784968139	0.0328909	21599.5	28542.4	0.402109	-441.785	0.0328909	49.4328	47.2203	-0.0660616	-1418.84	0.148463
VI	115116	115316	115216	115216	115216	115216	0	42719.5976337	52353.404743	0.293385305536	-441.903284635	0.0328909	42719.6	52353.4	0.293385	-441.903	0.0328909	42.9518	42.2393	-0.024132	-302.003	0.416701
XVI	865546	865746	865646	865644	865649	865646	5	29507.1055621	37530.3063329	0.344395578263	-437.903989187	0.0335504	29470.3	37526.8	0.348659	-441.846	0.0328909	42.9754	39.6018	-0.117945	-4908.99	0.0295936
VII	775190	775390	775290	775290	775291	775290	1	25445.1077856	32899.34916	0.381013963941	-435.758321929	0.0337153	25445.1	32952.5	0.372999	-441.694	0.0328909	44.0961	40.6717	-0.116625	-4348.15	0.0380842
II	47048	47248	47148	47152	47145	47148	7	26249.6094765	20056.5003305	-0.379481330337	-380.125468386	0.0434424	26246.2	19614.4	-0.420191	-441.872	0.0328909	31.6624	34.5725	0.126855	-3418.39	0.0547358
IX	57030	57230	57130	57124	57136	57130	12	32554.6608429	24645.8485895	-0.351201887919	-502.19085153	0.0262138	32112.2	24715.7	-0.377695	-440.917	0.0329734	36.5224	38.0922	0.0607136	-1045.78	0.197098
IV	1504718	1504918	1504818	1504820	1504817	1504818	3	18981.18748	25731.6558411	0.427998238333	-470.670783928	0.0289341	19179.3	25734.7	0.424165	-441.041	0.0329734	57.6287	53.3585	-0.111071	-4165.57	0.0401451
XIV	578195	578395	578295	578290	578301	578295	11	27509.4754755	20692.5581957	-0.405457720329	-443.573708731	0.0326436	27515.6	20712.5	-0.409751	-441.468	0.0329734	39.1695	45.7607	0.22438	-13511.8	0.00494601
XVI	98101	98301	98201	98201	98201	98201	0	21699.5259781	28653.2186116	0.401033678171	-441.264232567	0.0329734	21699.5	28653.2	0.401034	-441.264	0.0329734	44.3209	36.4413	-0.282412	-21474	0.00189597
XV	629045	629245	629145	629145	629145	629145	0	16063.4328075	22088.8463887	0.459537840131	-440.877938556	0.0329734	16063.4	22088.8	0.459538	-440.878	0.0329734	57.4895	54.9443	-0.0653293	-1341.43	0.157448
XV	244160	244360	244260	244267	244254	244260	13	13788.6468685	9277.02374433	-0.51567911465	-415.876762528	0.0370126	13753.5	9130.09	-0.5911	-441.436	0.0329734	52.1444	55.3917	0.0871563	-1359.46	0.154645
V	261520	261720	261620	261643	261597	261620	46	2210.43400383	6652.84500729	1.59082606653	-1256.47979583	0.00585277	1924.06	4208.4	1.12912	-440.503	0.0330558	53.9161	47.691	-0.176999	-1691.11	0.125711
IV	944371	944571	944471	944470	944473	944471	3	12937.7329092	8369.28220185	-0.621028533888	-465.431257081	0.0299233	12937.7	8475.51	-0.610213	-440.687	0.0330558	45.2346	54.9511	0.280721	-11111.4	0.00684198
IV	771097	771297	771197	771199	771196	771197	3	21847.8853422	28953.8164137	0.413072372914	-456.923612748	0.0305828	22029.7	29028.1	0.398004	-440.617	0.0330558	53.5857	49.7548	-0.107012	-4415.35	0.0367653
XIV	739302	739502	739402	739402	739402	739402	0	14787.7848023	9973.8734107	-0.568180156701	-440.670415141	0.0330558	14787.8	9973.87	-0.56818	-440.67	0.0330558	40.9725	45.095	0.138312	-2508.14	0.0807023
VII	1049783	1049983	1049883	1049878	1049889	1049883	11	35548.7935537	42409.6799305	0.414282343421	-272.584839326	0.074932	34012.3	42629.6	0.325801	-440.526	0.0330558	41.7655	39.1638	-0.0927919	-3528.54	0.0525101
XII	954142	954342	954242	954244	954241	954242	3	20344.6956737	27519.8460343	0.419498493109	-496.388020916	0.0267084	20653.3	27433.1	0.409543	-439.79	0.0332207	42.5175	39.616	-0.101971	-2679.58	0.0752617
IV	1204665	1204865	1204765	1204755	1204776	1204765	21	18157.3778175	12649.6520461	-0.433981648188	-460.379749626	0.0304179	17790.3	12451.9	-0.51473	-440.247	0.0332207	42.4765	50.7679	0.257254	-12397.3	0.00568791
XIII	529902	530102	530002	529999	530005	530002	6	10831.7082076	15745.3563839	0.567094400014	-426.046856905	0.0356112	10833.5	15832.1	0.547356	-439.938	0.0332207	52.8955	47.5059	-0.155039	-4369.61	0.0375896
X	385944	386144	386044	386054	386034	386044	20	21249.724584	17091.8925098	-0.344756948485	-205.598204608	0.110214	21577.9	15634.2	-0.464844	-440.169	0.0332207	50.4629	54.1397	0.101463	-3127.16	0.0620724
X	622764	622964	622864	622859	622870	622864	11	24962.8372505	33553.550801	0.420888072383	-580.999051057	0.0187948	24986.1	32406.1	0.375137	-439.211	0.0333031	55.2915	52.4428	-0.0763137	-2760.26	0.0722117
I	111339	111539	111439	111438	111441	111439	3	18431.8804685	24910.9822297	0.457162577531	-447.061537059	0.032149	18483.4	24911	0.430553	-439.237	0.0333031	54.8048	50.4081	-0.120647	-4594.02	0.0342923
XV	128901	129101	129001	129001	129002	129001	1	21656.8475694	15685.5698875	-0.465385309473	-442.750680324	0.0328085	21656.8	15705.9	-0.463514	-439.391	0.0333031	41.1432	45.0892	0.132128	-3685.15	0.0484709
XII	374988	375188	375088	375088	375088	375088	0	10966.2005728	6912.44283334	-0.665796216745	-439.519512334	0.0333031	10966.2	6912.44	-0.665796	-439.52	0.0333031	59.4917	64.2632	0.111303	-2339.61	0.0869673
XVI	73632	73832	73732	73733	73731	73732	2	19124.8862223	25648.7552632	0.419690497764	-438.141149054	0.033468	18967.1	25477	0.425694	-439.607	0.0333031	57.5607	53.7298	-0.0993639	-3422.87	0.0547358
IV	192485	192685	192585	192588	192583	192585	5	4633.70104322	2265.19289749	-1.04051322572	-413.663755527	0.0375896	4685.12	2244.84	-1.06148	-439.496	0.0333031	37.9629	38.4402	0.0180252	-10.8188	0.829775
II	700773	700973	700873	700871	700876	700873	5	30471.5425827	37941.2035534	0.318410225973	-370.661200161	0.0450087	30371.3	38522.7	0.342999	-439.536	0.0333031	50.8896	45.3449	-0.16643	-12123.8	0.00601764
XI	558334	558534	558434	558434	558435	558434	1	9779.80289947	5863.63480705	-0.738010135831	-473.982759873	0.0286044	9779.8	5990.22	-0.707197	-438.227	0.0333855	48.3428	60.8565	0.332108	-11461	0.00651224
XIII	250280	250480	250380	250371	250390	250380	19	39590.940603	49078.3179086	0.322192100219	-460.484246447	0.0304179	39397.4	48626.7	0.30365	-438.648	0.0333855	53.901	54.388	0.0129779	-121.975	0.568131
II	524517	524717	524617	524617	524617	524617	0	10394.3782012	6468.90582761	-0.684209842082	-438.207935101	0.0333855	10394.4	6468.91	-0.68421	-438.208	0.0333855	55.0574	59.1795	0.104159	-1875.41	0.112604
IV	1037273	1037473	1037373	1037374	1037372	1037373	2	11323.302003	7197.82848558	-0.682849084601	-438.559010489	0.0333855	11323.3	7197.83	-0.653661	-438.559	0.0333855	40.218	43.9864	0.129217	-1684.1	0.12637
XIV	333046	333246	333146	333148	333145	333146	3	52660.2901364	43130.3962112	-0.291551961019	-428.935487537	0.0351991	52816.3	43170.2	-0.290946	-438.69	0.0333855	38.922	41.6944	0.0992673	-4712.18	0.0326436
VII	173219	173419	173319	173323	173315	173319	8	15153.6534937	10356.1169267	-0.537053687352	-423.711867119	0.0363531	15208.6	10328.7	-0.558225	-438.457	0.0333855	35.2341	39.4411	0.162727	-3107.36	0.062567
VI	196229	196429	196329	196331	196327	196329	4	21564.3856104	16105.0060477	-0.419953490667	-364.919915842	0.0462452	22062.7	16057.3	-0.458381	-438.288	0.0333855	41.7917	42.9084	0.038045	-300.303	0.417773
XI	311342	311542	311442	311448	311437	311442	11	23546.0828361	18284.9233164	-0.310226239626	-303.103645973	0.0646278	22934.7	16797.3	-0.449308	-438.614	0.0333855	52.0774	55.5948	0.094293	-2951.69	0.0665238
IV	1000860	1001060	1000960	-	1000960	1000960	0	11977.9902771	17206.5015912	0.522567933523	-438.095711638	0.033468	11978	17206.5	0.522568	-438.096	0.033468	60.1875	52.8904	-0.186458	-8989.6	0.00947985
XVI	920233	920433	920333	920330	920336	920333	6	19962.921018	26255.8498691	0.415827882586	-393.520583492	0.040887	19807.9	26441.8	0.416744	-438.164	0.033468	50.783	46.0534	-0.141038	-5923.9	0.0211854
X	372847	373047	372947	372947	372947	372947	0	16081.7218085	11049.0609454	-0.541498117798	-437.82249719	0.0335504	16081.7	11049.1	-0.541498	-437.822	0.0335504	50.082	56.1548	0.165117	-5489.77	0.0242354
V	341240	341440	341340	341339	341342	341340	3	18486.6257352	24415.2012806	0.407467827008	-376.748599393	0.0440195	18411.3	24817	0.430739	-437.945	0.0335504	54.5169	50.7196	-0.10416	-3494.76	0.0536642
II	555067	555267	555167	555130	555204	555167	74	8171.18677021	17140.5314269	1.39274462853	-1621.82870406	0.00412167	7271.03	11407	0.649689	-436.884	0.0336328	56.7428	47.5454	-0.255131	-12003.9	0.00610007
XIII	754820	755020	754920	754910	754931	754920	21	27410.3591276	36067.9905034	0.441010400007	-541.66260222	0.0220922	27180.5	34892.4	0.360338	-437.739	0.0336328	38.3908	37.7856	-0.0229206	-166.84	0.516528
IV	1103412	1103612	1103512	1103519	1103505	1103512	14	13167.8942121	8557.0670335	-0.60178226557	-464.482781379	0.0299233	13066.7	8596.91	-0.604009	-436.675	0.0336328	36.9569	37.3297	0.0144793	-22.4957	0.773308
IV	274415	274615	274515	274515	274515	274515	0	33339.6470779	41837.7443984	0.327566241022	-436.87178372	0.0336328	33339.6	41837.7	0.327566	-436.872	0.0336328	41.6393	38.0462	-0.130195	-6642.5	0.0168164
XII	584036	584236	584136	584136	584136	584136	0	13891.7214277	9261.65456801	-0.584883530642	-437.110549246	0.0336328	13891.7	9261.65	-0.584884	-437.111	0.0336328	52.4585	56.691	0.111942	-2299.55	0.0899349
[truncated: 67,845 more rows]

## Sheet: Read me
chr	chrosome name
start	the start point of a position
[truncated: 22 more rows]
