# Supplementary material for: Sir2 and Reb1 antagonistically regulate nucleosome occupancy in subtelomeric X-elements and repress TERRAs by distinct mechanisms
Source: PLoS Genet. 2022 Sep 22;18(9):e1010419. doi: 10.1371/journal.pgen.1010419 (PMC9531808; doi:10.1371/journal.pgen.1010419)
Supplement: S2 Table — (XLSX) [file pgen.1010419.s002.xlsx]

## Sheet: Sheet1
Strain	Genotype	Notes	Source
SAY14	MATa ade2-1 can1-100 his3-11 leu2-3,-112 trp1-1 ura3-1 sir2Δ::HIS3	JRY4569	J Rine
SAY74	MATɑ can1-100 his3-11 leu2-3,-112 lys2Δ trp1-1 ura3-1 rad5-535	JRY4013	J Rine
SAY75	MATa ade2-1 can1-100 his3-11 leu2-3,-112 LYS2 trp1-1 ura3-1 rad5-535	JRY2334	J Rine
SAY134	MATa ade2-1 can1-100 his3-11 leu2-3,-112 trp1-1 ura3-1 sir3Δ::TRP1	JRY3289	J Rine
SAY136	mataΔp hmlaΔp hmraΔp ade2-1 can1-100 his3-11 leu2-3,-112 trp1-1 ura3-1	JRY3658, Non-a/ɑ	J Rine
SAY137	MATa/MATɑ can1-100 his3-11,-15 leu2-3,-112 trp1-1 ura3-1 ADE2/ade2-1 LYS2/lys2Δ	JRY5384	J Rine
SAY143	MATɑ can1-100 his3-11,-15 leu2-3, -112 lys2Δ trp1-1 ura3-1 sir2Δ::TRP1	JRY4563	J Rine
SAY146	mataΔp hmlaΔp hmraΔp ade2-1 can1-100 his3-11 leu2-3,-112 trp1-1 ura3-1 sir2Δ::TRP1	SAY136 x SAY143 Spore 11d	This study
SAY200	MATɑ ade2-1 his3-11,15 leu2-3, 112 trp1-1 ura3-1 can1-100 reb1Δ::LEU2 + pHIS3-Gal1-REB1	J342	J Warner
SAY201	MATa his3Δ1 leu2Δ met15Δ ura3Δ	BY4741	Research Genetics
SAY2153	MATɑ ade2-1 his3-11,15 leu2-3, 112 trp1-1 ura3-1 can1-100 reb1Δ::LEU2 + pHIS3-Gal1-REB1 sir2Δ::kanMX	SAY200 sir2Δ	This study
SAY2160	matΔ::HygMX lys2- his3-11 LEU2::sir2N345A trp1-1 ura3-52 can1-100 SIR3-13xMyc::KanMX sir2Δ::HIS3MX	JRY9506	J Rine
SAY2185	MATa ade2-1 can1-100 his3-11 leu2-3,-112 LYS2 trp1-1 ura3-1 rad5-535 sir2Δ::NatMX	SAY75 sir2Δ	This study
SAY2203	MATa his3Δ1 leu2Δ met15Δ ura3Δ REB1-TAP::HIS3MX6	TAP-tagged collection	A Byström
SAY2208	MATa ade2Δ::LEU2 can1-100 his3-11 leu2-3,-112 trp1-1 ura3-1 rad5-535	SAY75 ade2Δ	This study
SAY2225	MATa/MATɑ leu2-3,112 his4-260 ura3-1 ade2-1 thr1-4 trp1-289 lys2ΔNheI	DP421	P San-Segundo
SAY2229	MATa/MATɑ leu2-3,112 his4-260 ura3-1 ade2-1 thr1-4 trp1-289 lys2ΔNheI hhf1-K16R hhf2-K16R	DP994	P San-Segundo
SAY2230	MATa/MATɑ leu2-3,112 his4-260 ura3-1 ade2-1 thr1-4 trp1-289 lys2ΔNheI hhf1-K16Q hhf2-K16Q	DP1000	P San-Segundo
SAY2234	MATa ade2Δ::LEU2 can1-100 his3-11 leu2-3,-112 trp1-1 ura3-1 rad5-535 tel3l-Δx::ADE2	SAY2208 tel3l-Δx	This study
SAY2238	MATa/MATɑ can1-100 his3-11,-15 leu2-3,-112 trp1-1 ura3-1 ADE2/ade2-1 LYS2/lys2Δ REB1/reb1Δ::LEU2	SAY137 REB1/reb1Δ	This study
SAY2239	MATa leu2-3,112 his4-260 ura3-1 ade2-1 thr1-4 trp1-289 lys2ΔNheI	SAY2225 Spore 1b	This study
SAY2241	MATa leu2-3,112 his4-260 ura3-1 ade2-1 thr1-4 trp1-289 lys2ΔNheI hhf1-K16R hhf2-K16R	SAY2229 Spore 1a	This study
SAY2243	MATa leu2-3,112 his4-260 ura3-1 ade2-1 thr1-4 trp1-289 lys2ΔNheI hhf1-K16Q hhf2-K16Q	SAY2230 Spore 1b	This study
SAY2247	MATa leu2-3,112 his4-260 ura3-1 ade2-1 thr1-4 trp1-289 lys2ΔNheI sir2Δ::NatMX	SAY2239 sir2Δ	This study
SAY2248	MATa leu2-3,112 his4-260 ura3-1 ade2-1 thr1-4 trp1-289 lys2ΔNheI hhf1-K16R hhf2-K16R sir2Δ::NatMX	SAY2241 sir2Δ	This study
SAY2249	MATa leu2-3,112 his4-260 ura3-1 ade2-1 thr1-4 trp1-289 lys2ΔNheI hhf1-K16Q hhf2-K16Q sir2Δ::NatMX	SAY2243 sir2Δ	This study
SAY2259	MATa ade2-1 can1-100 his3-11,-15 leu2-3,-112 lys2Δ trp1-1 ura3-1 reb1Δ::LEU2 + pRS416-REB1	SAY2238 Spore 4a	This study
SAY2260	MATɑ ade2-1 can1-100 his3-11,-15 leu2-3,-112 lys2Δ trp1-1 ura3-1 reb1Δ::LEU2 + pRS416-REB1	SAY2238 Spore 5c	This study
SAY2266	MATa his3Δ1 leu2Δ met15Δ ura3Δ REB1-TAP::HIS3MX6 sir2Δ::NatMX	SAY2203 sir2Δ	This study
SAY2286	MATɑ ade2-1 his3-11,15 leu2-3, 112 trp1-1 ura3-1 can1-100 reb1Δ::LEU2 + pHIS3-Gal1-REB1 + pRS416-reb1ts	SAY200 pRS416-reb1ts	This study
SAY2289	MATa/MATɑ can1-100 his3-11,-15 leu2-3,-112 trp1-1 ura3-1 ADE2/ade2-1 LYS2/lys2Δ REB1/reb1Δ::LEU2 SIR2/sir2Δ::TRP1 + pRS416-reb1ts	SAY2238 pRS416-reb1ts	This study
SAY2298	MATa ade2-1 can1-100 his3-11,-15 leu2-3,-112 LYS2 trp1-1 ura3-1 reb1Δ::LEU2 sir2Δ::TRP1 + pRS416-reb1ts	SAY2289 Spore 6a	This study
SAY2299	MATa ade2-1 can1-100 his3-11,-15 leu2-3,-112 LYS2 trp1-1 ura3-1 reb1Δ::LEU2 + pRS416-reb1ts	SAY2289 Spore 6c	This study
SAY2301	MATa ade2Δ::LEU2 can1-100 his3-11 leu2-3,-112 trp1-1 rad5-535 tel3l-xΔ::ADE2 URA3-ura3-1	SAY2234 URA3	This study
SAY2312	MATɑ ade2-1 can1-100 his3-11,-15 leu2-3,-112 lys2Δ trp1-1 ura3-1 reb1Δ::LEU2 sir2Δ::NatMX + pRS416-REB1	SAY2260 sir2Δ	This study
SAY2330	MATa ade2Δ::LEU2 can1-100 his3-11 leu2-3,-112 trp1-1 rad5-535 tel3l-xΔ::ADE2 URA3::TEL3L-X::ura3-1	SAY2234 URA3::Tel03L-X	This study
SAY2331	MATa ade2Δ::LEU2 can1-100 his3-11 leu2-3,-112 trp1-1 rad5-535 tel3l-xΔ::ADE2 URA3::TEL3L-X::ura3-1 sir2Δ::TRP1	SAY2330 sir2Δ	This study
SAY2332	MATɑ ade2-1 can1-100 his3-11,-15 leu2-3,-112 LYS2 trp1-1 ura3-1 cup1ΔΔ::KanMX	DLY841, both copies of CUP1 deleted	D Libri
SAY2335	MATɑ ade2-1 can1-100 his3-11,-15 leu2-3,-112 lys2Δ trp1-1 ura3-1 reb1Δ::LEU2 + pRS416-REB1-Myc	SAY2260 pRS416-REB1-Myc	This study
SAY2337	MATa ade2-1 can1-100 his3-11,-15 leu2-3,-112 LYS2 trp1-1 ura3-1 reb1Δ::LEU2 + pRS416-reb1ts-Myc	SAY2299 pRS416-reb1ts-Myc	This study
SAY2343	MATa/MATɑ ade2-1 can1-100 his3-11,-15 leu2-3,-112 trp1-1 ura3-1 CUP1/cup1ΔΔ::KanMX REB1/reb1Δ::LEU2 LYS2/lys2Δ + pRS416-REB1	SAY2259 x SAY2332	This study
SAY2344	MATa/MATɑ ade2-1 can1-100 his3-11,-15 leu2-3,-112 LYS2 trp1-1 ura3-1 CUP1/cup1ΔΔ::KanMX REB1/reb1Δ::LEU2 + pRS416-reb1ts	SAY2299 x SAY2332	This study
SAY2349	MATa ade2-1 can1-100 his3-11,-15 leu2-3,-112 LYS2 trp1-1 ura3-1 cup1ΔΔ::KanMX reb1Δ::LEU2 + pRS416-reb1ts	SAY2344 Spore 1d	This study
SAY2351	MATɑ ade2-1 can1-100 his3-11,-15 leu2-3,-112 lys2Δ trp1-1 ura3-1 cup1ΔΔ::KanMX reb1Δ::LEU2 + pRS416-REB1	SAY2343 Spore 5b	This study
