# Supplementary material for: Sir2 and Reb1 antagonistically regulate nucleosome occupancy in subtelomeric X-elements and repress TERRAs by distinct mechanisms
Source: PLoS Genet. 2022 Sep 22;18(9):e1010419. doi: 10.1371/journal.pgen.1010419 (PMC9531808; doi:10.1371/journal.pgen.1010419)
Supplement: S3 Table — (XLSX) [file pgen.1010419.s003.xlsx]

## Sheet: Sheet1
Name	5’ to 3’ sequence	Description	Source or reference
ACT1 p1F	TTCTCCACCACTGCTGAAAGAG	ACT1 qPCR	This study
ACT1 p1R	AAGATTGAGCAGCGGTTTGC	ACT1 qPCR	This study
ACT1-RT	CAATACCGGCAGATTCCAAACC	ACT1 reverse transcription	This study
Chr1L p2F	ACTCCGAACCACCATCCATC	TEL1L MNase-qPCR	This study
Chr1L p2R	AGTGGCAGTGGGTTGGATATG	TEL1L MNase-qPCR	This study
Chr2L p2F	ACCGTCCACCATAACCGTTAC	TEL2L MNase-qPCR	This study
Chr2L p2R	TGGTGGATGGTAGAGTAATGGC	TEL2L MNase-qPCR	This study
Chr3L p4F	AACTACCCGTATCCAACTCCAC	TEL3L MNase-qPCR	This study
Chr3L p4R	GGGTGAACAACAGTACAGTGAG	TEL3L MNase-qPCR	This study
Chr4R p3F	ATGGTAGGGTAAGTGGTAGTGG	TEL4R MNase-qPCR	This study
Chr4R p3R	AACCGACCGTCCACCATAAC	TEL4R MNase-qPCR	This study
Chr5R p1F	TGGGGTGGTATGGTTGAATGG	TEL5R MNase-qPCR	This study
Chr5R p1R	TAATCTAACCCTCGCCAACCTG	TEL5R MNase-qPCR	This study
Chr6L p1F	TCCAACCTCACTGCCACTTAC	TEL6L MNase-qPCR	This study
Chr6L p1R	TGGAGGGTAGAACAACAGTACAG	TEL6L MNase-qPCR	This study
Chr6R p1F	AAACCAGTGAGGCCATTTCC	TEL6R MNase-qPCR	This study
Chr6R p1R	TGACCCAGTCCTCATTTCCATC	TEL6R MNase-qPCR	This study
Chr8R p4L	TAGCAGGGTAATGGTAGTGGAG	TEL8R MNase-qPCR	This study
Chr8R p4R	ACTCCCAACCACCATCCATC	TEL8R MNase-qPCR	This study
Chr9R p1F	AATGGTAGGGTAAGTGGCAGTG	TEL9R MNase-qPCR	This study
Chr9R p1R	ATACCACTCCGAACCACAATCC	TEL9R MNase-qPCR	This study
Chr10R p5F	AGGGTAACGGTTATGGTGGAC	TEL10R MNase-qPCR	This study
Chr10R p5R	TTCATTATACCACTCCCAACCAC	TEL10R MNase-qPCR	This study
Chr11L p5F	ATACCACTCCCACCCACCATC	TEL11L MNase-qPCR	This study
Chr11L p5R	AATGGGAGGGTAACGGTTATGG	TEL11L MNase-qPCR	This study
Chr11R p1F	AAGTGGTGGAGTTGGATATGGG	TEL11R MNase-qPCR	This study
Chr11R p1R	TTCAACCCTACCAATCCCAACC	TEL11R MNase-qPCR	This study
Chr12L p2F	ACTAACCACCGTCCACCATAAC	TEL12L MNase-qPCR	This study
Chr12L p2R	AGTGAGTAGGACATCGTCGATG	TEL12L MNase-qPCR	This study
Chr12R p3F	ATGGGTAATTGGAGGGTAACGG	TEL12R MNase-qPCR	This study
Chr12R p3R	TACCATCCACCTCTCTACTTCC	TEL12R MNase-qPCR	This study
Chr14L p5F	TCCCAACCACCATCCATCAC	TEL14L MNase-qPCR	This study
Chr14L p5R	GGTCGATGGTAGGGTAATGGTAG	TEL14L MNase-qPCR	This study
Chr15L p4F	CACGATCCACATCTCTACTTCC	TEL15L MNase-qPCR	This study
Chr15L p4R	ATGGGTAGTTGGAGGGTAACG	TEL15L MNase-qPCR	This study
oBL207 (TERRA RT)	CACCACACCCACACACCACACCCACA	TERRAs reverse transcription	[1]
oBL295 (1L)	CGGTGGGTGAGTGGTAGTAAGTAGA	TEL1L qPCR	[1]
oBL296 (1L)	ACCCTGTCCCATTCAACCATAC	TEL1L qPCR	[1]
oBL258 (6R)	GTGTGTAGTGATCCGAACTCA	TEL6R qPCR	[2]
oBL259 (6R)	GCATATTGATATGGCGTACGCACACGT	TEL6R qPCR	[2]
oLK57 (15L)	GGGTAACGAGTGGGGAGGTAA	TEL15L qPCR	[1]
oLK58 (15L)	CAACACTACCCTAATCTAACCCTGT	TEL15L qPCR	[1]
oNI215 (10R)	CGGTTATGGTGGACGGTGGATG	TEL10R qPCR	[3]
oNI191 (10R)	CCTAACCCTATTCTAATCCAACCCTGATAA	TEL10R qPCR	[3]
GeneRacer™ 5′ Primer	CGACTGGAGCACGAGGACACTGA	GeneRacer™ Kit	Invitrogen, Carlsbad, CA, USA
GeneRacer™ 5′ Nested Primer	GGACACTGACATGGACTGAAGGAGTA	GeneRacer™ Kit	Invitrogen
STR_F	ACCTGTCTCCCAACTTACTCTC		This study
ade2::LEU2-F	CCTACTATAACAATCAAGAAAAACAAGAAAATCGGACAAAACAATCAAGATGTCTGCCCCTAAGAAGAT	To delete ADE2 locus	This study
ade2::LEU2-R	ATATCATTTTATAATTATTTGCTGTACAAGTATATCAATAAACTTATATATTAAGCAAGGATTTTCTTAA	To delete ADE2 locus	This study
tel3l::ADE2-F	TATTAAGGAACTTTTACGTTAATGACGTCATGGTGGTATAGATACGCAATTTATTACAGCTATGCTGACA	To delete TEL3L-X locus	This study
tel3l::ADE2-R	ACACCCACACCCTAACACTACCCTAACACTACCCTATTCTAACCCTGATTTTACTTGTTTTCTAGATAAG	To delete TEL3L-X locus	This study
BamHI-TEL3L-X-CenProx	GATCGGATCCTGAGTGTGTTTATGTATTATTGTTGAAGAGTAGAATATTTTTATGTTTAG	To construct pRS406-TEL3L-X	This study
SacI-TEL3L-X-TelProx	GATCGAGCTCCCCTAACACTACCCTAACACTACCCTATTCTAACCCTGATTTTACCTGTC	To construct pRS406-TEL3L-X	This study
SacI-TEL3L-X-CenProx	GATCGAGCTCTGAGTGTGTTTATGTATTATTGTTGAAGAGTAGAATATTTTTATGTTTAG	To construct pRS406-TEL3L-X	This study
BamHI-TEL3L-X-TelProx	GATCGGATCCCCCTAACACTACCCTAACACTACCCTATTCTAACCCTGATTTTACCTGTC	To construct pRS406-TEL3L-X	This study
Chr3L T1F (q3L-59F)	AGAGATGGATGGTGGTTGGGAGTG	TEL3L tiling-qPCR	This study
Chr3L T1R (q3L-59R)	CCTGATTTTACCTGTCTCCCAACTTAC	TEL3L tiling-qPCR	This study
Chr3L T2F (q3L-29F)	ACATGGTCGATGGTAGGGTAAGC	TEL3L tiling-qPCR	This study
Chr3L T2R (q3L-29R)	CTCTCTACTTACTACCACCAACCC	TEL3L tiling-qPCR	This study
Chr3L T3F (q3L-51F)	ATCCGTGTGCGTATGACCGATC	TEL3L tiling-qPCR	This study
Chr3L T3R (q3L-51R)	GTTCACCCACCATATTGAAACGTC	TEL3L tiling-qPCR	This study
Chr3L T4F (q3L-61F)	GGGTGATGGAGTGGAATATGAAAG	TEL3L tiling-qPCR	This study
Chr3L T4R (q3L-61R)	GCCATACTCACCTTCACTTGTATTCTG	TEL3L tiling-qPCR	This study
Chr3L T5F (q3L-6F)	GTGGATAATGATGGGCGTTATGCG	TEL3L tiling-qPCR	This study
Chr3L T5R (q3L-6R)	CACCATCAGTACCAAATGCACTCG	TEL3L tiling-qPCR	This study
Chr3L T6F (q3L-45F)	GGGCAGTTATACAATATTTGGTGTCG	TEL3L tiling-qPCR	This study
Chr3L T6R (q3L-45R)	CGCATAACGCCCATCATTATCCAC	TEL3L tiling-qPCR	This study
Chr3L T7F (q3L-71F)	AGTGGTGATTTTGTGGTTATATTGAC	TEL3L tiling-qPCR	This study
Chr3L T7R (q3L-71R)	ATCTATATCTCATTCGGCGACACC	TEL3L tiling-qPCR	This study
XhoI-REB1-F	GACTCTCGAGGATTTCAGTAGTGTGCTTCGGGTTG	To construct pRS416-REB1	This study
SacI-REB1-R	GACTGAGCTCCTGATGAGTTCCACCTGCTTATTGT	To construct pRS416-REB1	This study
REB1-1F	ATGCCTTCAGGTCATAACGATAAAAAC		This study
REB1-1R	GATTTCATTGATTGATTTTTGCTTATAGCC		This study
Seq-REB1-1F	ACATCATCACAAGCAAGG	Sequencing primer	This study
Seq-REB1-2F	ATCAATCTATGGCGATGG	Sequencing primer	This study
Seq-REB1-3F	TTGATAAAGCCGAAGACG	Sequencing primer	This study
Seq-REB1-4F	TGATGACGATGCTATTGC	Sequencing primer	This study
Seq-REB1-1R	GTTAATTCCGGATCTACG	Sequencing primer	This study
Seq-REB1-2R	GTTTGTAGATAGAGGAGC	Sequencing primer	This study
Seq-REB1-3R	ATCATCGAGCTGTATACC	Sequencing primer	This study
Seq-REB1-4R	AAATACAACGGCTCCATG	Sequencing primer	This study
TEL3L-F	TGAGTGTGTTTATGTATTATTGTT		This study
TEL3L-R	CCCTAACACTACCCTAACAC		This study
Cup1TF-TEL3L-X-CenProx	CATCCACAATTACAACCTATACATATTCTAGCTGCCTTCATTGAAACGCCAGAAGATGGATGAGTGTGTTTATGTATTATTGTTGAAGAGTAGAATATTTTTATGTTTAG	To construct pDL367-TEL3L-X	This study
Cup1TR-TEL3L-X-TelProx	TCTTCTTGCTAAAACTCTAATAGTGCTTCTTATTTCTTCTTCACGGCCGATGACAGGGTCCCCTAACACTACCCTAACACTACCCTATTCTAACCCTGATTTTACCTGTC	To construct pDL367-TEL3L-X	This study
Cup1TF-TEL3L-X-TelProx	CATCCACAATTACAACCTATACATATTCTAGCTGCCTTCATTGAAACGCCAGAAGATGGACCCTAACACTACCCTAACACTACCCTATTCTAACCCTGATTTTACCTGTC	To construct pDL367-TEL3L-X	This study
Cup1TR-TEL3L-X-CenProx	TCTTCTTGCTAAAACTCTAATAGTGCTTCTTATTTCTTCTTCACGGCCGATGACAGGGTCTGAGTGTGTTTATGTATTATTGTTGAAGAGTAGAATATTTTTATGTTTAG	To construct pDL367-TEL3L-X	This study
pRS-KanR-F	CGAATTCCTGCAGCCCGGGGGATCCACTAGTTCTAGAGCGGCCGCCACCGCGGATGGGTAAGGAAAAGACTCACG		This study
pRS-KanR-R	GATTACGCCAAGCGCGCAATTAACCCTCACTAAAGGGAACAAAAGCTGGAGCTCCAGTATAGCGACCAGCATTCA		This study
pRS-TEL3L-X-F1	ACGGCCAGTGAGCGCGCGTAATACGACTCACTATAGGGCGAATTGGGATCCTGAGTGTGTTTATGTATTATTGTT		This study
pRS-TEL3L-X-F2	ACGGCCAGTGAGCGCGCGTAATACGACTCACTATAGGGCGAATTGGGATCCCCCTAACACTACCCTAACAC		This study
TEL3L-X-KanR-F1	GACAGGTAAAATCAGGGTTAGAATAGGGTAGTGTTAGGGTAGTGTTAGGGATGGGTAAGGAAAAGACTCACG		This study
KanR-TEL3L-X-R1	ATGTTGGAATTTAATCGCGGCCTCGAAACGTGAGTCTTTTCCTTACCCATCCCTAACACTACCCTAACAC		This study
TEL3L-X-KanR-F2	CTAAACATAAAAATATTCTACTCTTCAACAATAATACATAAACACACTCAATGGGTAAGGAAAAGACTCACG		This study
KanR-TEL3L-X-R2	ATGTTGGAATTTAATCGCGGCCTCGAAACGTGAGTCTTTTCCTTACCCATTGAGTGTGTTTATGTATTATTGTT		This study
pCM190-HIS3-F	TGACATTAACCTATAAAAATAGGCGTATCACGAGGCCCTTTCGTCTTCAAGAATTAGCTTCTAGTACACTCTATATTTTT		This study
pCM190-HIS3-R	ATGCTATCATTTCCTTTGATATTGGATCGATCCGATGATAAGCTGTCAAACATGAGAATTGATCCGTCGAGTTCAAGAGA		This study
References	1. Misino S, Bonetti D, Luke-Glaser S, Luke B. Increased TERRA levels and RNase H sensitivity are conserved hallmarks of post-senescent survivors in budding yeast. Differentiation. 2018;100:37-45. doi: 10.1016/j.diff.2018.02.002. PubMed PMID: 29494831.
	2. Graf M, Bonetti D, Lockhart A, Serhal K, Kellner V, Maicher A, et al. Telomere Length Determines TERRA and R-Loop Regulation through the Cell Cycle. Cell. 2017;170(1):72-85.e14. doi: 10.1016/j.cell.2017.06.006.
	3. Iglesias N, Redon S, Pfeiffer V, Dees M, Lingner J, Luke B. Subtelomeric repetitive elements determine TERRA regulation by Rap1/Rif and Rap1/Sir complexes in yeast. EMBO reports. 2011;12(6):587-93.
