# Supplementary material for: Sir2 and Reb1 antagonistically regulate nucleosome occupancy in subtelomeric X-elements and repress TERRAs by distinct mechanisms
Source: PLoS Genet. 2022 Sep 22;18(9):e1010419. doi: 10.1371/journal.pgen.1010419 (PMC9531808; doi:10.1371/journal.pgen.1010419)
Supplement: S4 Table — (XLSX) [file pgen.1010419.s004.xlsx]

## Sheet: Sheet1
Name	Genotype	Source or reference
pBM272-41	PGAL1-REB1, HIS3, CEN4, AmpR	[1]
pDL367	PtetO-HSP104-PGAL1-CUP1, URA3, 2µ, AmpR	[2]
pGEM-T	AmpR	Promega, Madison, Wisconsin, USA
pRS406	URA3, AmpR	[3]
pRS416	URA3, CEN6/ARS4, AmpR	[3]
pRS423	HIS3, 2µ, AmpR	[3]
pST112	REB1 URA3, CEN6/ARS4, AmpR	This study
pST123	reb1ts URA3, CEN6/ARS4, AmpR	This study
pTG01	TEL3L-X, URA3, AmpR	This study
pTG02	TEL3L-X, URA3, AmpR	This study
pTG04	PtetO-TEL3L-X-PGAL1-CUP1, URA3, 2µ, AmpR (G-rich)	This study
pTG05	PtetO-TEL3L-X-PGAL1-CUP1, URA3, 2µ, AmpR (C-rich)	This study
pTG06	PtetO-HSP104-PGAL1-CUP1, HIS3, 2µ, AmpR	This study
pTG07	PtetO-TEL3L-X-PGAL1-CUP1, HIS3, 2µ, AmpR (G-rich)	This study
pTG08	PtetO-TEL3L-X-PGAL1-CUP1, HIS3, 2µ, AmpR (C-rich)	This study
References	1. Morrow BE, Ju Q, Warner JR. A bipartite DNA-binding domain in yeast Reb1p. Molecular and cellular biology. 1993;13(2):1173-82.
	2. Porrua O, Hobor F, Boulay J, Kubicek K, D'Aubenton-Carafa Y, Gudipati RK, et al. In vivo SELEX reveals novel sequence and structural determinants of Nrd1-Nab3-Sen1-dependent transcription termination. EMBO J. 2012;31(19):3935-48. doi: 10.1038/emboj.2012.237. PubMed
	3. Sikorski RS, Hieter P. A system of shuttle vectors and yeast host strains designed for efficient manipulation of DNA in Saccharomyces cerevisiae. Genetics. 1989;122(1):19-27. doi: 10.1093/genetics/122.1.19. PubMed PMID: 2659436; PubMed Central PMCID: PMCPMC1203683.
